# Supplementary material for: Impairment of stromal-epithelial regenerative cross-talk in Hirschsprung disease primes for the progression to enterocolitis
Source: Sci Transl Med. Author manuscript; Available in PMC 2025 Nov 10. (PMC7618341; doi:10.1126/scitranslmed.adp4679)
Supplement: data file S1 [file EMS210296-supplement-data_file_S1.xlsx]

## Sheet: Fig. 2
Fig. 2E		Distal colon						Rectum
	Control	17	18	24				13	16	13
	HSCR	7	11	8	9	10	12	10	17	14	15	10	15
Fig. 2J		Distal colon						Rectum
	Control	17	21	15				23	17	14
	HSCR	31	29	40	35	25	34	14	12	19	17	18	15
Fig. 2K		Proximal colon						Distal colon
	Wildtype	0	0	1	0	0	1	1	1	0	1	0	1
	Ednrb-/-	1	1	0	1	0	0	0	0	0	0	1	1
		Rectum
	Wildtype	1	1	0	1	1	1
	Ednrb-/-	1	1	0	0	1	1
Fig. 2L		Proximal colon						Distal colon
	Wildtype	8	10	11	13	9	12	9	12	11	12	13	10
	Ednrb-/-	10	14	13	9	12	10	8	7	10	6	7	5
		Rectum
	Wildtype	16	17	18	14	16	12
	Ednrb-/-	12	17	16	19	20	12

## Sheet: Fig. 3
Fig. 3F		Distal colon						Rectum
	Control	0.75	0.56	0.47				0.68	0.65	0.47
	HSCR	0.33	0.37	0.21	0.55	0.3	0.24	0.45	0.49	0.31	0.58	0.64	0.51
Fig. 3G		Distal colon						Rectum
	Control	1.15	1.25	1.35				1.23	1.3	0.94
	HSCR	0.68	0.87	0.76	0.79	1.05	0.84	1.13	1.1	0.64	0.75	0.86	0.75
Fig. 3I		Proximal colon						Distal colon
	Wildtype	3	4	2	4	3	5	6	4	5	7	4	5
	Ednrb-/-	6	4	2	2	3	4	2	2	1	3	1	2
		Rectum
	Wildtype	8	6	10	8	7	6
	Ednrb-/-	7	5	10	9	9	8
		Proximal colon						Distal colon
	Wildtype	1.05302	1.144	1.02501	0.96112	1.3724	0.74216	0.734	1.0782	1.12344	1.02801	1.10727	0.61945
	Ednrb-/-	0.91646	1.07983	0.92003	0.66717	0.69742	0.73907	0.4767	0.3234	0.4861	0.90514	0.58157	0.53686
		Rectum
	Wildtype	1.00291	0.97947	0.846169	0.98476	0.88847	0.61837
	Ednrb-/-	0.89547	0.82674	0.96775	0.62452	0.40374	0.69508
Fig. 3J		Proximal colon
	Wildtype	4	5	7	8	6	7	10	6
	Ednrb-/-	8	7	6	9	5	8	9	7
		Distal colon
	Wildtype	17	18	19	20	24	18	16	15
	Ednrb-/-	4	8	10	7	9	12	9	11
		Rectum
	Wildtype	23	25	26	24	25	21	27	28
	Ednrb-/-	19	25	26	24	20	18	19	23
		Proximal colon					Distal colon
	Wildtype	263.153	231.252	252.258	231.159	265.147	231.696	245.679	251.145	253.47	276.151
	Ednrb-/-	214.256	261.214	225.26	249.125	276.589	211.456	186.256	193.265	203.156	206.953
		Rectum
	Wildtype	307.221	301.26	276.584	286.415	319.278
	Ednrb-/-	290.658	321.25	279.845	306.253	317.125

## Sheet: Fig. 4
Fig. 4C	Proximal colon	Distal colon	Aganglionic Rectum
	0	2	1
	0	3	0
	1	2	2
	1	2	1
	2	2	1
	1	2	1
	Proximal colon	Distal colon	Aganglionic Rectum
	25	14	19
	24	12	15
	16	11	12
	15	9	10
	10	9	15
	15	8	19
	Proximal colon	Distal colon	Aganglionic Rectum
	1.15	0.333333	1.88889
	0.916667	0.6	0.714286
	0.882353	0.25	1.5
	1	0.333333	2.6
	1.75	0.461538	0.8
	2	0.625	1
Fig. 4E		Proximal colon
	Wildtype	0	0	1	0	0	1
	Ednrb-/-	1	1	2	1	0	0
		Distal colon
	Wildtype	1	1	0	1	1	1
	Ednrb-/-	3	2	3	3	2	3
		Rectum
	Wildtype	1	1	0	1	1	1
	Ednrb-/-	1	1	0	0	1	1
		Proximal colon
	Wildtype	0.36651	0.47096	0.92537	0.65431	0.49946	0.62537
	Ednrb-/-	0.45147	0.41176	0.51968	0.45147	0.41176	0.51968
		Distal colon
	Wildtype	0.57084	0.33018	0.61779	0.57864	0.65418	0.81954
	Ednrb-/-	1.2875	1.59859	1.92291	1.44275	2.85789	2.62291
		Rectum
	Wildtype	0.47493	0.57086	0.83254	0.43745	0.58068	0.42534
	Ednrb-/-	0.73537	0.7792	1.6114	0.93537	0.8972	0.81544
Fig. 4G		Proximal colon
	Wildtype	14	9	13	6	8	15
	Ednrb-/-	8	7	6	10	12	10
		Distal colon
	Wildtype	10	8	8	9	7	5
	Ednrb-/-	5	2	5	4	4	2
		Rectum
	Wildtype	12	10	9	8	7	6
	Ednrb-/-	5	6	8	10	9	11
Fig. 4H		Proximal colon
	Wildtype	8	8	8	9	7	7
	Ednrb-/-	8	7	8	10	9	11
		Distal colon
	Wildtype	9	11	10	9	8	7
	Ednrb-/-	2	3	4	3	3	2
		Rectum
	Wildtype	11	12	9	8	10	11
	Ednrb-/-	7	6	9	8	12	11
		Proximal colon
	Wildtype	9	8	10	10	9	9
	Ednrb-/-	8	7	6	10	8	8
		Distal colon
	Wildtype	8	8	8	9	7	7
	Ednrb-/-	2	2	1	3	2	1
		Rectum
	Wildtype	8	9	9	8	7	6
	Ednrb-/-	5	6	8	7	9	8
Fig. 4I		Proximal colon
	Wildtype	9	5	7	7	6	7
	Ednrb-/-	9	7	6	4	5	8
		Distal colon
	Wildtype	7	6	8	10	14	12
	Ednrb-/-	4	3	4	2	4	2
		Rectum
	Wildtype	13	12	15	14	15	12
	Ednrb-/-	10	11	9	8	15	18
		Proximal colon
	Wildtype	321.221	361.002	246.584	288.232	325.723	257.228
	Ednrb-/-	286.506	338.906	316.689	366.332	247.113	211.471
		Distal colon
	Wildtype	220.087	243.984	256.452	251.5	195.66	210.7
	Ednrb-/-	148.639	139.72	133.148	64.8215	61.9604	129.78
		Rectum
	Wildtype	200.872	239.454	189.525	251.5	195.66	230.422
	Ednrb-/-	214.442	220.574	209.5	264.771	206.958	198.765

## Sheet: Fig. 5
Fig. 5F	HSCR	Control
	0.002899	0.321637
	0.00211	0.583158
	0.173828	1.00293
Fig. 5K		Proximal colon						Distal colon
	Wildtype	0.9	1.2	1.2	1	0.8	0.9	1.2	1	1.3	0.9	1.2	1.1
	Ednrb-/-	1.1	1.2	0.9	0.8	0.9	0.7	0.3	0.5	0.5	0.2	0.4	0.3
		Rectum
	Wildtype	0.7	1.2	1.4	1.3	0.9	0.9
	Ednrb-/-	1.3	1.4	1	1.5	0.6	0.7
Fig. 5L		Proximal colon						Distal colon
	Wildtype	1.6	2.4	1.8	1.4	1.1	2.9	1.2	2.1	2.3	1.7	1.3	3.2
	Ednrb-/-	2.1	2.2	2.4	1.2	1.3	3.5	0.3	0.5	0.4	0.2	0.4	0.3
		Rectum
	Wildtype	2.7	3.5	5.9	5.3	3.5	4.7
	Ednrb-/-	2.6	2.4	3.1	3.5	4.6	5.7

## Sheet: Fig. 6
Fig. 6G	Control	HSCR	HSCR colostomy
	13	42
	10	36	45
	15	49	37
		56	54
		31	40
		52
Fig. 6I		HSCR						Control
	d0	1	0.99	0.99	1.01	1.02	0.99	1	0.99	1.01	1	1.01	0.99
	d1	1.172	1.256	1.239	1.275	1.398	1.265	1.86	1.99	2.03	2.15	1.75	2.21
	d2	2.7	3.13	3.9	4.68	3.35	4.01	5.86	4.85	6.58	6.79	6.125	6.542
	d3	6.28	7.69	8.59	6.872	7.598	9.125	15.2	17.23	20.215	16.568	17.587	17.895
	d4	19.52	18.23	17.45	21.36	13.59	19.58	35.56	40.59	45.69	40.569	34.526	30.569
	d5	44.6	51.5	52.9	48.5	34.9	45.82	69.8	90.6	97.8	86.59	89.478	92.253

## Sheet: Fig. 7
Fig. 7D	HD +WNER no stromal	Control +WNER no stromal	HD -WNER +HD stromal	Control -WNER +HD stromal	HD -WNER +Control stromal	Control -WNER +Control stromal
	12	31	11	10	25	42
	9	41	10	5	35	40
	8	39	9	6	41	38
	11	42	8	8	29	35
	15	41	5	7	35	43
	10	37	4	8	31	35
Fig. 7G	HD stromal	HD stromal + Ibu
	41.3	10.35
	35.6	6.35
	30.1	9.45
	45.9	6.85
	53.6	7.58
Fig. 7J	NO stromal sells	NO stromal cells + Ibu	HD stromal cells	HD stromal + Ibu
	34	26	6	18
	35	23	5	25
	30	10	6	12
	28	34	2	23
	25	31	5	15
	24	30	3	21
Fig. 7K	HD stromal cells	HD stromal + Ibu
	6	15
	4	16
	5	11
	4	13
	3	15
	4	11

## Sheet: Fig. S2
Fig. S2C		Proximal colon						Distal colon
	Wildtype	1.27215	0.49087	0.52691	1.0215	0.69087	0.72691	1.03024	0.61887	0.751	1.27215	0.9087	0.52691
	Ednrb-/-	0.5236	1.04091	1.2765	0.9236	1.4091	0.8765	1.08408	1.18767	1.15691	0.5236	1.04091	0.8765
		Rectum
	Wildtype	0.62617	0.93481	0.59767	1.27215	0.9087	0.52691
	Ednrb-/-	0.7018	1.13123	1.15766	0.5236	1.091	0.8765

## Sheet: Fig. S5
Fig. S5A	Proximal colon	Distal colon	Rectum
	1.05	0.35	0.83
	1.15	0.56	0.75
	0.85	0.49	0.47
	1.03	0.64	1.34
	0.99	0.73	1.41
	0.98	0.37	1.53
Fig. S5B	Proximal colon	Distal colon	Rectum
	0.87	0.31	0.52
	0.94	0.32	0.5
	1.21	0.33	0.97
	1.06	0.19	0.46
	0.88	0.13	0.73
	1.08	0.12	1.08
Fig. S5E		Proximal colon
	Wildtype	1.55302	3.11044	3.26501	1.37802	2.19094	1.28907
	Ednrb -/-	1.1646	1.6593	0.92003	1.31646	1.50293	1.12003
		Distal colon
	Wildtype	0.70701	1.03578	2.12104	1.79504	1.34768	2.09104
	Ednrb -/-	0.24587	0.3234	0.194861	0.28387	0.39734	0.17861
		Rectum
	Wildtype	1.20021	0.7947	0.56169	1.09821	0.95647	1.76869
	Ednrb -/-	0.57895	0.38267	0.66775	0.77895	0.82067	0.86175
