# Supplementary material for: Impairment of stromal-epithelial regenerative cross-talk in Hirschsprung disease primes for the progression to enterocolitis
Source: Sci Transl Med. Author manuscript; Available in PMC 2025 Nov 10. (PMC7618341; doi:10.1126/scitranslmed.adp4679)
Supplement: data file S2 [file EMS210296-supplement-data_file_S2.xlsx]

## Sheet: Sheet1
Data File S2. Differentially expressed genes for all major cell types.
cluster	p_val	avg_log2FC	pct.1	pct.2	p_val_adj	gene
Epithelial	0	3.4927	0.788	0.139	0	AGR2
Epithelial	0	3.45525	0.657	0.104	0	TFF3
Epithelial	0	3.40684	0.889	0.212	0	PHGR1
Epithelial	0	3.37752	0.868	0.171	0	LGALS4
Epithelial	0	3.33954	0.645	0.101	0	MT1G
Epithelial	0	3.26493	0.817	0.125	0	EPCAM
Epithelial	0	3.24036	0.849	0.158	0	PIGR
Epithelial	0	3.19769	0.625	0.148	0	FABP1
Epithelial	0	3.16737	0.884	0.161	0	KRT8
Epithelial	0	3.14257	0.798	0.122	0	FXYD3
Epithelial	0	3.05829	0.805	0.128	0	CLDN4
Epithelial	0	2.95437	0.728	0.107	0	C15orf48
Epithelial	0	2.87714	0.832	0.122	0	KRT18
Epithelial	0	2.85359	0.757	0.108	0	KRT19
Epithelial	0	2.84495	0.841	0.105	0	ELF3
Epithelial	0	2.82722	0.769	0.089	0	CLDN3
Epithelial	0	2.71063	0.704	0.073	0	TSPAN8
Epithelial	0	2.66151	0.674	0.05	0	SPINK1
Epithelial	0	2.60793	0.689	0.062	0	GPX2
Epithelial	0	2.38922	0.465	0.043	0	OLFM4
Epithelial	0	2.31553	0.701	0.058	0	CLDN7
Epithelial	0	2.30373	0.371	0.034	0	MT1H
Epithelial	0	2.24391	0.342	0.057	0	CA1
Epithelial	0	2.21765	0.681	0.054	0	FAM3D
Epithelial	0	2.18527	0.5	0.075	0	CA2
Epithelial	0	2.1809	0.646	0.043	0	PRAC1
Epithelial	0	2.1533	0.627	0.035	0	AGR3
Epithelial	0	2.14268	0.701	0.132	0	MT1E
Epithelial	0	2.07982	0.598	0.038	0	HMGCS2
Epithelial	0	2.07869	0.661	0.053	0	KLF5
Epithelial	0	2.02998	0.561	0.031	0	CEACAM5
Epithelial	0	2.02461	0.66	0.104	0	CD24
Epithelial	0	2.02192	0.496	0.049	0	GDF15
Epithelial	0	1.985	0.531	0.032	0	LEFTY1
Epithelial	0	1.94033	0.628	0.041	0	SLC44A4
Epithelial	0	1.92604	0.653	0.061	0	STARD10
Epithelial	0	1.91729	0.499	0.039	0	TSPAN1
Epithelial	0	1.91664	0.689	0.13	0	CKB
Epithelial	0	1.90922	0.592	0.069	0	MUC12
Epithelial	0	1.89026	0.822	0.456	0	LGALS3
Epithelial	0	1.86932	0.438	0.064	0	CXCL3
Epithelial	0	1.82985	0.787	0.42	0	TXN
Epithelial	0	1.78684	0.468	0.037	0	PCK1
Epithelial	0	1.77355	0.516	0.048	0	LGALS2
Epithelial	0	1.75688	0.559	0.039	0	C19orf33
Epithelial	0	1.71841	0.532	0.027	0	NXPE4
Epithelial	0	1.70425	0.643	0.097	0	SPINT2
Epithelial	0	1.68413	0.708	0.18	0	ITM2C
Epithelial	0	1.66403	0.442	0.033	0	MUC4
Epithelial	0	1.63231	0.557	0.024	0	CDX1
Epithelial	0	1.63135	0.548	0.026	0	SMIM22
Epithelial	0	1.60962	0.472	0.028	0	SFN
Epithelial	0	1.59954	0.537	0.045	0	DSP
Epithelial	0	1.57969	0.53	0.026	0	CDH17
Epithelial	0	1.57083	0.542	0.047	0	TMEM54
Epithelial	0	1.57068	0.378	0.02	0	WFDC2
Epithelial	0	1.56114	0.505	0.053	0	CES2
Epithelial	0	1.54976	0.424	0.029	0	ST6GALNAC1
Epithelial	0	1.54964	0.991	0.971	0	MT-CO3
Epithelial	0	1.52543	0.444	0.028	0	MUC5B
Epithelial	0	1.5137	0.487	0.028	0	HSD11B2
Epithelial	0	1.49784	0.973	0.927	0	MT-ND1
Epithelial	0	1.47198	0.519	0.023	0	DSG2
Epithelial	0	1.44998	0.552	0.083	0	SELENBP1
Epithelial	0	1.44838	0.543	0.06	0	CALML4
Epithelial	0	1.44094	0.473	0.02	0	PRSS3
Epithelial	0	1.43206	0.704	0.204	0	ATP1A1
Epithelial	0	1.4194	0.468	0.043	0	PLA2G2A
Epithelial	0	1.41256	0.464	0.02	0	C10orf99
Epithelial	0	1.41057	0.979	0.955	0	MT-CO2
Epithelial	0	1.3944	0.655	0.28	0	NEAT1
Epithelial	0	1.39113	0.506	0.083	0	PHLDA2
Epithelial	0	1.38057	0.453	0.019	0	MISP
Epithelial	0	1.36503	0.458	0.019	0	S100A14
Epithelial	0	1.36354	0.444	0.048	0	SLC12A2
Epithelial	0	1.35949	0.369	0.021	0	S100P
Epithelial	0	1.3467	0.57	0.074	0	CAMK2N1
Epithelial	0	1.34283	0.93	0.851	0	MT-ND3
Epithelial	0	1.33997	0.427	0.021	0	ADH1C
Epithelial	0	1.33189	0.378	0.054	0	SLC26A2
Epithelial	0	1.33171	0.512	0.039	0	ST14
Epithelial	0	1.3104	0.454	0.022	0	MGST1
Epithelial	0	1.30987	0.681	0.262	0	COX5A
Epithelial	0	1.30981	0.841	0.506	0	S100A10
Epithelial	0	1.30362	0.465	0.019	0	PRSS8
Epithelial	0	1.30357	0.386	0.023	0	TMC5
Epithelial	0	1.29942	0.574	0.11	0	NANS
Epithelial	0	1.29609	0.529	0.074	0	GOLM1
Epithelial	0	1.28697	0.505	0.055	0	ATP8B1
Epithelial	0	1.27032	0.996	0.986	0	MT-CO1
Epithelial	0	1.26568	0.436	0.014	0	EHF
Epithelial	0	1.26201	0.359	0.02	0	AC103702.2
Epithelial	0	1.25735	0.485	0.026	0	PPP1R1B
Epithelial	0	1.23536	0.523	0.121	0	MT1X
Epithelial	0	1.23161	0.61	0.203	0	SUCLG1
Epithelial	0	1.22568	0.42	0.03	0	AMN
Epithelial	0	1.22483	0.476	0.033	0	MAOA
Epithelial	0	1.197	0.783	0.427	0	COX5B
Epithelial	0	1.19492	0.542	0.081	0	CDC42EP5
Epithelial	0	1.18862	0.388	0.016	0	AOC1
Epithelial	0	1.18252	0.417	0.031	0	LLGL2
Epithelial	0	1.17023	0.432	0.015	0	CDH1
Epithelial	0	1.16805	0.439	0.024	0	PERP
Epithelial	0	1.16405	0.988	0.973	0	MT-CYB
Epithelial	0	1.15292	0.979	0.961	0	MT-ND2
Epithelial	0	1.14592	0.984	0.968	0	MT-ND4
Epithelial	0	1.14434	0.5	0.089	0	ASL
Epithelial	0	1.13404	0.676	0.298	0	PRDX5
Epithelial	0	1.13038	0.421	0.013	0	RAB25
Epithelial	0	1.13028	0.982	0.968	0	MT-ATP6
Epithelial	0	1.12918	0.516	0.081	0	TMEM141
Epithelial	0	1.12848	0.639	0.25	0	SRI
Epithelial	0	1.12204	0.425	0.023	0	SERINC2
Epithelial	0	1.1218	0.999	0.998	0	MALAT1
Epithelial	0	1.12159	0.388	0.014	0	TMPRSS2
Epithelial	0	1.11676	0.563	0.136	0	FAM162A
Epithelial	0	1.11034	0.288	0.016	0	CYP3A5
Epithelial	0	1.10548	0.641	0.187	0	CHCHD10
Epithelial	0	1.09687	0.62	0.19	0	IER3
Epithelial	0	1.09645	0.675	0.246	0	MT-ATP8
Epithelial	0	1.0937	0.325	0.017	0	ATP2C2
Epithelial	0	1.08833	0.31	0.017	0	ERN2
Epithelial	0	1.08476	0.381	0.08	0	FRYL
Epithelial	0	1.08275	0.297	0.024	0	CDHR5
Epithelial	0	1.07707	0.332	0.021	0	MT1F
Epithelial	0	1.06976	0.389	0.014	0	PLS1
Epithelial	0	1.06729	0.366	0.015	0	GPA33
Epithelial	0	1.06681	0.695	0.275	0	HES1
Epithelial	0	1.06676	0.819	0.586	0	MT-ND4L
Epithelial	0	1.06673	0.413	0.021	0	TRABD2A
Epithelial	0	1.05979	0.362	0.071	0	SYTL2
Epithelial	0	1.05859	0.453	0.046	0	LSR
Epithelial	0	1.05442	0.444	0.04	0	CMBL
Epithelial	0	1.0513	0.422	0.04	0	ABHD11
Epithelial	0	1.04806	0.327	0.015	0	VSIG2
Epithelial	0	1.0475	0.461	0.054	0	TCEA3
Epithelial	0	1.046	0.344	0.016	0	MUC1
Epithelial	0	1.04454	0.372	0.014	0	VIL1
Epithelial	0	1.04409	0.449	0.074	0	ETHE1
Epithelial	0	1.04051	0.37	0.014	0	CFTR
Epithelial	0	1.03835	0.351	0.017	0	SOX9
Epithelial	0	1.03661	0.38	0.019	0	LRATD1
Epithelial	0	1.03104	0.385	0.015	0	USH1C
Epithelial	0	1.02928	0.361	0.014	0	CA12
Epithelial	0	1.0274	0.301	0.028	0	NEDD4L
Epithelial	0	1.02437	0.68	0.285	0	COX7B
Epithelial	0	1.02268	0.58	0.153	0	UQCRC1
Epithelial	0	1.02205	0.391	0.012	0	UGT2A3
Epithelial	0	1.01908	0.289	0.02	0	ABCC3
Epithelial	0	1.01375	0.312	0.013	0	MUC13
Epithelial	0	1.01242	0.387	0.012	0	MUC3A
Epithelial	0	1.01094	0.313	0.013	0	SLPI
Epithelial	0	1.0091	0.448	0.053	0	IDH1
Epithelial	0	1.00534	0.374	0.013	0	CDX2
Epithelial	0	1.00363	0.379	0.019	0	SPINT1
Epithelial	0	1.00312	0.434	0.038	0	GPR160
Epithelial	0	0.995574	0.356	0.016	0	DSC2
Epithelial	0	0.993048	0.336	0.015	0	EPS8L3
Epithelial	0	0.990466	0.272	0.016	0	CDHR1
Epithelial	0	0.988398	0.382	0.01	0	KRTCAP3
Epithelial	0	0.982496	0.599	0.209	0	AKAP9
Epithelial	0	0.980102	0.597	0.195	0	CYC1
Epithelial	0	0.97855	0.429	0.042	0	ATP1B1
Epithelial	0	0.972742	0.371	0.014	0	SLC39A5
Epithelial	0	0.971421	0.354	0.015	0	MAP7
Epithelial	0	0.964789	0.368	0.011	0	HOXB13
Epithelial	0	0.960139	0.371	0.083	0	CXCL2
Epithelial	0	0.947774	0.372	0.038	0	ACSS2
Epithelial	0	0.942647	0.414	0.067	0	RAB11FIP1
Epithelial	0	0.941813	0.687	0.371	0	ATP5MC3
Epithelial	0	0.934552	0.371	0.018	0	STAP2
Epithelial	0	0.931975	0.708	0.358	0	UQCRQ
Epithelial	0	0.924438	0.369	0.025	0	TST
Epithelial	0	0.917788	0.319	0.01	0	CCL15
Epithelial	0	0.915229	0.32	0.009	0	RNF186
Epithelial	0	0.913731	0.381	0.043	0	NRARP
Epithelial	0	0.913099	0.592	0.217	0	TUBB4B
Epithelial	0	0.907866	0.956	0.905	0	MT-ND5
Epithelial	0	0.902412	0.52	0.132	0	CYSTM1
Epithelial	0	0.891648	0.559	0.178	0	ATP5MC1
Epithelial	0	0.889143	0.32	0.014	0	B3GNT7
Epithelial	0	0.88746	0.356	0.009	0	MAL2
Epithelial	0	0.883726	0.533	0.173	0	GOLGB1
Epithelial	0	0.883434	0.326	0.01	0	TMEM45B
Epithelial	0	0.881105	0.547	0.141	0	LIMA1
Epithelial	0	0.873066	0.326	0.057	0	CCDC14
Epithelial	0	0.872309	0.334	0.008	0	NOX1
Epithelial	0	0.871329	0.337	0.009	0	PRR15L
Epithelial	0	0.86648	0.512	0.121	0	MLEC
Epithelial	0	0.861477	0.539	0.126	0	TPD52
Epithelial	0	0.860138	0.462	0.086	0	SQOR
Epithelial	0	0.856263	0.331	0.01	0	LAD1
Epithelial	0	0.855865	0.37	0.06	0	PDXDC1
Epithelial	0	0.851351	0.297	0.011	0	NXPE1
Epithelial	0	0.850624	0.282	0.012	0	ATP10B
Epithelial	0	0.850001	0.757	0.395	0	PPDPF
Epithelial	0	0.844886	0.481	0.096	0	CISD3
Epithelial	0	0.843141	0.262	0.024	0	EPS8L2
Epithelial	0	0.841648	0.434	0.068	0	QTRT1
Epithelial	0	0.833695	0.289	0.011	0	KIAA1324
Epithelial	0	0.831148	0.263	0.007	0	FABP2
Epithelial	0	0.830429	0.527	0.151	0	MPC2
Epithelial	0	0.826052	0.699	0.4	0	ATP5F1B
Epithelial	0	0.824876	0.383	0.047	0	ACSL5
Epithelial	0	0.824364	0.674	0.303	0	MT2A
Epithelial	0	0.823287	0.669	0.255	0	RRBP1
Epithelial	0	0.822566	0.378	0.047	0	MGAT4B
Epithelial	0	0.821962	0.295	0.01	0	CHP2
Epithelial	0	0.81989	0.283	0.047	0	LDLR
Epithelial	0	0.818845	0.305	0.015	0	ABO
Epithelial	0	0.812411	0.725	0.451	0	COX6A1
Epithelial	0	0.810578	0.313	0.016	0	RBM47
Epithelial	0	0.810567	0.317	0.011	0	PKP2
Epithelial	0	0.809768	0.301	0.029	0	RASSF7
Epithelial	0	0.807842	0.308	0.03	0	GALE
Epithelial	0	0.807412	0.346	0.067	0	AFDN
Epithelial	0	0.803841	0.25	0.012	0	CYP2W1
Epithelial	0	0.79524	0.287	0.017	0	GPRC5A
Epithelial	0	0.793386	0.683	0.3	0	ATP5ME
Epithelial	0	0.78754	0.518	0.154	0	ACADVL
Epithelial	0	0.785532	0.29	0.02	0	PTPRF
Epithelial	0	0.780525	0.347	0.042	0	ESRRA
Epithelial	0	0.77827	0.38	0.067	0	AGPAT2
Epithelial	0	0.776168	0.471	0.103	0	SUCLG2
Epithelial	0	0.775846	0.256	0.016	0	SLC4A4
Epithelial	0	0.774769	0.65	0.298	0	ATP5MD
Epithelial	0	0.774583	0.457	0.082	0	MPST
Epithelial	0	0.769058	0.314	0.015	0	TNFRSF11A
Epithelial	0	0.765119	0.582	0.244	0	ATF3
Epithelial	0	0.763989	0.265	0.01	0	SATB2
Epithelial	0	0.761886	0.287	0.008	0	ESRP1
Epithelial	0	0.759839	0.896	0.607	0	S100A6
Epithelial	0	0.757766	0.354	0.044	0	SLC35A3
Epithelial	0	0.757286	0.744	0.448	0	COX6B1
Epithelial	0	0.755005	0.367	0.041	0	HSBP1L1
Epithelial	0	0.754406	0.278	0.017	0	ERBB3
Epithelial	0	0.749167	0.347	0.039	0	GFPT1
Epithelial	0	0.745875	0.668	0.343	0	UQCR10
Epithelial	0	0.743121	0.334	0.075	0	RASD1
Epithelial	0	0.741046	0.271	0.008	0	OVOL1
Epithelial	0	0.739883	0.271	0.009	0	GGT6
Epithelial	0	0.735975	0.264	0.006	0	GSTA1
Epithelial	0	0.731757	0.381	0.091	0	DNM2
Epithelial	0	0.73102	0.301	0.014	0	GALNT3
Epithelial	0	0.730973	0.678	0.363	0	UQCRH
Epithelial	0	0.72758	0.354	0.071	0	CTNND1
Epithelial	0	0.724985	0.445	0.136	0	GOLGA4
Epithelial	0	0.721488	0.252	0.01	0	TMPRSS4
Epithelial	0	0.714276	0.708	0.473	0	SLC25A5
Epithelial	0	0.712231	0.327	0.033	0	TRIM2
Epithelial	0	0.711129	0.26	0.024	0	ENTPD6
Epithelial	0	0.710606	0.375	0.07	0	TDP2
Epithelial	0	0.705932	0.251	0.007	0	SLC28A2
Epithelial	0	0.704957	0.308	0.021	0	SIAE
Epithelial	0	0.703606	0.546	0.162	0	PDCD4
Epithelial	0	0.703458	0.346	0.042	0	UGDH
Epithelial	0	0.702208	0.423	0.085	0	MRPL12
Epithelial	0	0.702122	0.378	0.058	0	TMEM106C
Epithelial	0	0.700914	0.256	0.027	0	IGF2BP2
Epithelial	0	0.698536	0.283	0.033	0	MYO10
Epithelial	0	0.693757	0.263	0.006	0	PPP1R14D
Epithelial	0	0.692737	0.343	0.051	0	JUP
Epithelial	0	0.692477	0.301	0.026	0	HDHD3
Epithelial	0	0.692009	0.473	0.134	0	HIGD1A
Epithelial	0	0.690516	0.252	0.042	0	MXD1
Epithelial	0	0.68988	0.631	0.303	0	COX8A
Epithelial	0	0.687006	0.253	0.01	0	SULT1B1
Epithelial	0	0.686941	0.663	0.316	0	NDUFA1
Epithelial	0	0.685368	0.373	0.072	0	PAWR
Epithelial	0	0.682887	0.333	0.037	0	ACADS
Epithelial	0	0.680862	0.465	0.214	0	SOX4
Epithelial	0	0.680078	0.524	0.186	0	UQCRFS1
Epithelial	0	0.678999	0.312	0.021	0	MAPK13
Epithelial	0	0.677354	0.256	0.026	0	LMO7
Epithelial	0	0.67674	0.73	0.485	0	COX6C
Epithelial	0	0.672426	0.29	0.006	0	AP1M2
Epithelial	0	0.671111	0.279	0.005	0	C9orf152
Epithelial	0	0.670153	0.278	0.017	0	DHRS11
Epithelial	0	0.66638	0.269	0.024	0	SLC22A18
Epithelial	0	0.665766	0.282	0.016	0	BDH1
Epithelial	0	0.663258	0.273	0.019	0	DDR1
Epithelial	0	0.661766	0.316	0.027	0	IMPA2
Epithelial	0	0.659694	0.251	0.007	0	BCL2L15
Epithelial	0	0.658875	0.494	0.147	0	HNRNPAB
Epithelial	0	0.658339	0.29	0.034	0	AKAP1
Epithelial	0	0.656681	0.251	0.005	0	PDZK1IP1
Epithelial	0	0.654957	0.294	0.048	0	DGAT1
Epithelial	0	0.654303	0.382	0.083	0	KLF3
Epithelial	0	0.654029	0.366	0.05	0	PLBD1
Epithelial	0	0.646888	0.279	0.048	0	MYO6
Epithelial	0	0.642087	0.268	0.025	0	MYO1D
Epithelial	0	0.635653	0.294	0.026	0	MCRIP2
Epithelial	0	0.635283	0.258	0.014	0	MYB
Epithelial	0	0.635267	0.283	0.058	0	VEGFA
Epithelial	0	0.635024	0.297	0.028	0	SLC39A8
Epithelial	0	0.633521	0.329	0.06	0	GMNN
Epithelial	0	0.632911	0.289	0.042	0	MAGI3
Epithelial	0	0.632578	0.372	0.092	0	ZBTB7A
Epithelial	0	0.629667	0.665	0.353	0	HSPD1
Epithelial	0	0.62822	0.31	0.034	0	GGH
Epithelial	0	0.628008	0.29	0.025	0	SDC4
Epithelial	0	0.62782	0.701	0.458	0	COX7A2
Epithelial	0	0.624198	0.294	0.035	0	ERBB2
Epithelial	0	0.623273	0.363	0.053	0	TSPAN6
Epithelial	0	0.622787	0.25	0.032	0	PLCE1
Epithelial	0	0.619036	0.492	0.153	0	TXNDC17
Epithelial	0	0.616223	0.676	0.352	0	ATP5IF1
Epithelial	0	0.611991	0.651	0.275	0	CD9
Epithelial	0	0.611807	0.54	0.184	0	TM9SF3
Epithelial	0	0.606943	0.266	0.084	0	SNHG25
Epithelial	0	0.606531	0.593	0.238	0	TSPO
Epithelial	0	0.605679	0.537	0.171	0	MARCKSL1
Epithelial	0	0.602396	0.596	0.288	0	SRRM2
Epithelial	0	0.601854	0.25	0.006	0	CKMT1B
Epithelial	0	0.600831	0.544	0.197	0	TSPAN3
Epithelial	0	0.600631	0.258	0.024	0	EPHX2
Epithelial	0	0.59767	0.311	0.033	0	CASP6
Epithelial	0	0.595043	0.323	0.055	0	GIPC1
Epithelial	0	0.594487	0.776	0.625	0	COX4I1
Epithelial	0	0.592737	0.26	0.039	0	MT1M
Epithelial	0	0.59141	0.357	0.081	0	MVP
Epithelial	0	0.590523	0.312	0.049	0	GMDS
Epithelial	0	0.589418	0.416	0.102	0	LGALS9
Epithelial	0	0.588918	0.295	0.06	0	MLXIP
Epithelial	0	0.585716	0.274	0.052	0	USP53
Epithelial	0	0.581429	0.331	0.05	0	SMAGP
Epithelial	0	0.580382	0.304	0.046	0	NEO1
Epithelial	0	0.578675	0.451	0.123	0	GOLIM4
Epithelial	0	0.57784	0.417	0.108	0	CTBP2
Epithelial	0	0.573775	0.284	0.058	0	ST6GALNAC6
Epithelial	0	0.57367	0.38	0.073	0	SLC44A1
Epithelial	0	0.573665	0.271	0.034	0	GALNT7
Epithelial	0	0.569645	0.272	0.052	0	ASS1
Epithelial	0	0.566961	0.256	0.026	0	AVPI1
Epithelial	0	0.565705	0.274	0.057	0	TFRC
Epithelial	0	0.565039	0.548	0.214	0	P4HB
Epithelial	0	0.564177	0.426	0.116	0	ACAA2
Epithelial	0	0.562067	0.371	0.076	0	PLEKHJ1
Epithelial	0	0.560374	0.358	0.09	0	ZKSCAN1
Epithelial	0	0.559217	0.381	0.078	0	TOB1
Epithelial	0	0.558966	0.267	0.024	0	PCK2
Epithelial	0	0.558281	0.381	0.091	0	IDH2
Epithelial	0	0.555746	0.38	0.1	0	CD2AP
Epithelial	0	0.552026	0.649	0.324	0	ATP5F1D
Epithelial	0	0.551993	0.419	0.126	0	TUBA1C
Epithelial	0	0.550815	0.265	0.057	0	EDN1
Epithelial	0	0.550493	0.475	0.157	0	VMP1
Epithelial	0	0.54578	0.404	0.115	0	JPT1
Epithelial	0	0.545605	0.608	0.305	0	ATP5F1A
Epithelial	0	0.543789	0.477	0.143	0	PHB
Epithelial	0	0.542448	0.313	0.044	0	QPRT
Epithelial	0	0.540276	0.314	0.076	0	TRIB1
Epithelial	0	0.536563	0.632	0.301	0	RPS27L
Epithelial	0	0.534877	0.52	0.169	0	CTSD
Epithelial	0	0.534265	0.274	0.053	0	EFNB2
Epithelial	0	0.532132	0.251	0.031	0	SULT1A1
Epithelial	0	0.531817	0.272	0.032	0	CERS6
Epithelial	0	0.52959	0.253	0.05	0	HMGCS1
Epithelial	0	0.527887	0.337	0.067	0	EFNA1
Epithelial	0	0.5278	0.46	0.169	0	ETS2
Epithelial	0	0.527524	0.264	0.067	0	RND3
Epithelial	0	0.527357	0.286	0.049	0	NAPRT
Epithelial	0	0.526315	0.396	0.092	0	SDHA
Epithelial	0	0.525396	0.362	0.087	0	CYP51A1
Epithelial	0	0.524457	0.514	0.183	0	HSD17B11
Epithelial	0	0.523735	0.375	0.077	0	PDHA1
Epithelial	0	0.518319	0.426	0.101	0	PCBD1
Epithelial	0	0.515345	0.317	0.084	0	MAFF
Epithelial	0	0.514898	0.32	0.058	0	F11R
Epithelial	0	0.513561	0.412	0.115	0	NDUFV1
Epithelial	0	0.511892	0.26	0.05	0	CDCA7
Epithelial	0	0.511523	0.263	0.03	0	CANT1
Epithelial	0	0.510038	0.367	0.076	0	CCNG1
Epithelial	0	0.510007	0.341	0.076	0	AFG3L2
Epithelial	0	0.50782	0.345	0.086	0	BCL10
Epithelial	0	0.507212	0.811	0.425	0	SAT1
Epithelial	0	0.505336	0.519	0.196	0	KLF4
Epithelial	0	0.50429	0.62	0.283	0	CYCS
Epithelial	0	0.503416	0.293	0.044	0	CLN3
Epithelial	0	0.501566	0.511	0.192	0	UQCRC2
Epithelial	0	0.50117	0.479	0.148	0	COA3
Epithelial	0	0.497633	0.305	0.081	0	RABL6
Epithelial	0	0.497326	0.347	0.076	0	BOLA3
Epithelial	0	0.495678	0.525	0.208	0	NDUFB3
Epithelial	0	0.493609	0.292	0.038	0	SH3YL1
Epithelial	0	0.492795	0.255	0.023	0	ANXA3
Epithelial	0	0.491202	0.664	0.395	0	SNHG29
Epithelial	0	0.490988	0.493	0.155	0	HEBP2
Epithelial	0	0.490018	0.298	0.058	0	ZC3H12A
Epithelial	0	0.488762	0.349	0.079	0	SLC25A1
Epithelial	0	0.486625	0.455	0.162	0	UGP2
Epithelial	0	0.485732	0.444	0.139	0	SERPINB1
Epithelial	0	0.483798	0.332	0.07	0	HADH
Epithelial	0	0.483416	0.499	0.186	0	ACTN4
Epithelial	0	0.480322	0.71	0.483	0	TPI1
Epithelial	0	0.480183	0.264	0.037	0	GSS
Epithelial	0	0.479656	0.453	0.139	0	VDAC1
Epithelial	0	0.475999	0.302	0.066	0	LPCAT4
Epithelial	0	0.474093	0.44	0.128	0	SDHB
Epithelial	0	0.471786	0.439	0.13	0	NDUFA10
Epithelial	0	0.469165	0.299	0.052	0	REPIN1
Epithelial	0	0.468903	0.406	0.109	0	ALDH2
Epithelial	0	0.468487	0.285	0.045	0	EBP
Epithelial	0	0.467314	0.395	0.109	0	QARS
Epithelial	0	0.466581	0.461	0.135	0	FAM177A1
Epithelial	0	0.466407	0.63	0.348	0	DBI
Epithelial	0	0.465812	0.454	0.137	0	ECHS1
Epithelial	0	0.462842	0.406	0.135	0	FDFT1
Epithelial	0	0.460299	0.57	0.283	0	ATP5PB
Epithelial	0	0.460197	0.289	0.058	0	SLC1A5
Epithelial	0	0.459422	0.316	0.052	0	CHPT1
Epithelial	0	0.458504	0.478	0.169	0	TUFM
Epithelial	0	0.458202	0.614	0.405	0	HSPA5
Epithelial	0	0.456832	0.632	0.34	0	ATP5MPL
Epithelial	0	0.456297	0.395	0.103	0	NDUFA9
Epithelial	0	0.453127	0.486	0.175	0	PLP2
Epithelial	0	0.451383	0.251	0.035	0	CREB3L1
Epithelial	0	0.450915	0.264	0.052	0	SRPK1
Epithelial	0	0.44857	0.337	0.087	0	FAM120A
Epithelial	0	0.446561	0.3	0.042	0	ANG
Epithelial	0	0.44576	0.383	0.096	0	ECI1
Epithelial	0	0.442431	0.445	0.123	0	VAMP8
Epithelial	0	0.441265	0.429	0.165	0	GCC2
Epithelial	0	0.43997	0.866	0.72	0	ACTG1
Epithelial	0	0.439593	0.3	0.059	0	PXMP2
Epithelial	0	0.439012	0.377	0.142	0	NUFIP2
Epithelial	0	0.435223	0.573	0.272	0	NDUFB9
Epithelial	0	0.433703	0.856	0.721	0	GAPDH
Epithelial	0	0.433148	0.273	0.059	0	FNBP1L
Epithelial	0	0.432552	0.411	0.137	0	PFKL
Epithelial	0	0.431896	0.525	0.24	0	ARF4
Epithelial	0	0.429165	0.304	0.063	0	ACO2
Epithelial	0	0.429164	0.322	0.074	0	ANXA4
Epithelial	0	0.428231	0.557	0.244	0	NDUFB1
Epithelial	0	0.427489	0.932	0.881	0	TMSB10
Epithelial	0	0.42619	0.49	0.173	0	TIMM13
Epithelial	0	0.425614	0.285	0.056	0	MRPS25
Epithelial	0	0.424841	0.256	0.042	0	GSR
Epithelial	0	0.424136	0.588	0.299	0	ATP5F1C
Epithelial	0	0.422652	0.292	0.082	0	IFRD1
Epithelial	0	0.421663	0.259	0.044	0	FAHD1
Epithelial	0	0.420516	0.271	0.029	0	RARRES1
Epithelial	0	0.420244	0.374	0.088	0	NET1
Epithelial	0	0.419412	0.274	0.047	0	COQ9
Epithelial	0	0.419037	0.626	0.296	0	CAST
Epithelial	0	0.416974	0.46	0.162	0	MRPL41
Epithelial	0	0.415717	0.281	0.08	0	MIDN
Epithelial	0	0.414702	0.253	0.065	0	HBEGF
Epithelial	0	0.41355	0.326	0.071	0	TGIF1
Epithelial	0	0.413033	0.254	0.096	0	AHI1
Epithelial	0	0.412314	0.58	0.286	0	ECH1
Epithelial	0	0.411492	0.463	0.164	0	XBP1
Epithelial	0	0.411172	0.322	0.087	0	IVNS1ABP
Epithelial	0	0.410434	0.262	0.061	0	PNP
Epithelial	0	0.410316	0.372	0.102	0	BAG1
Epithelial	0	0.408746	0.523	0.216	0	NDUFA6
Epithelial	0	0.408564	0.264	0.057	0	EPN1
Epithelial	0	0.407523	0.437	0.144	0	CIAO2A
Epithelial	0	0.406167	0.562	0.242	0	NDUFB7
Epithelial	0	0.405205	0.263	0.065	0	ZNF622
Epithelial	0	0.404934	0.636	0.355	0	ATP5MF
Epithelial	0	0.404346	0.392	0.11	0	NDUFS2
Epithelial	0	0.404154	0.345	0.084	0	MTCH2
Epithelial	0	0.403757	0.406	0.11	0	DNPH1
Epithelial	0	0.403735	0.277	0.047	0	PPIF
Epithelial	0	0.403241	0.293	0.057	0	ACOT13
Epithelial	0	0.402933	0.325	0.068	0	CMAS
Epithelial	0	0.400943	0.64	0.372	0	ATP5PD
Epithelial	0	0.399809	0.4	0.11	0	MRPS33
Epithelial	0	0.399151	0.349	0.106	0	CENPX
Epithelial	0	0.398459	0.477	0.176	0	AURKAIP1
Epithelial	0	0.397422	0.251	0.044	0	UAP1
Epithelial	0	0.393657	0.377	0.1	0	PPA2
Epithelial	0	0.390166	0.59	0.289	0	MICOS10
Epithelial	0	0.389308	0.49	0.18	0	H2AFJ
Epithelial	0	0.388029	0.521	0.19	0	CTSS
Epithelial	0	0.385746	0.427	0.145	0	ETFB
Epithelial	0	0.385498	0.474	0.18	0	DDT
Epithelial	0	0.381891	0.424	0.136	0	IP6K2
Epithelial	0	0.380547	0.324	0.077	0	PTGES2
Epithelial	0	0.377373	0.396	0.115	0	NDUFS3
Epithelial	0	0.37436	0.448	0.162	0	CLINT1
Epithelial	0	0.373502	0.49	0.219	0	NCOR1
Epithelial	0	0.371512	0.379	0.09	0	TSTD1
Epithelial	0	0.369074	0.376	0.188	0	LUC7L3
Epithelial	0	0.366971	0.335	0.077	0	MRPS35
Epithelial	0	0.366953	0.364	0.102	0	ITGA6
Epithelial	0	0.365456	0.528	0.227	0	HIGD2A
Epithelial	0	0.36543	0.519	0.224	0	BLOC1S1
Epithelial	0	0.363098	0.463	0.174	0	SLIRP
Epithelial	0	0.362049	0.303	0.076	0	DANCR
Epithelial	0	0.36175	0.284	0.05	0	SNHG18
Epithelial	0	0.360798	0.324	0.07	0	PLGRKT
Epithelial	0	0.360764	0.308	0.07	0	DCTPP1
Epithelial	0	0.359991	0.75	0.602	0	COX7C
Epithelial	0	0.357243	0.508	0.215	0	MDH2
Epithelial	0	0.355433	0.388	0.117	0	MRPL14
Epithelial	0	0.354906	0.321	0.078	0	PON2
Epithelial	0	0.354349	0.513	0.209	0	SCP2
Epithelial	0	0.353917	0.561	0.32	0	ARGLU1
Epithelial	0	0.350967	0.285	0.074	0	POLR2H
Epithelial	0	0.350877	0.36	0.106	0	EFHD2
Epithelial	0	0.349929	0.275	0.055	0	FH
Epithelial	0	0.348007	0.363	0.108	0	GPI
Epithelial	0	0.347475	0.462	0.179	0	C1QBP
Epithelial	0	0.345145	0.299	0.073	0	LRRC59
Epithelial	0	0.345014	0.346	0.089	0	TSPAN13
Epithelial	0	0.344237	0.256	0.05	0	RNPEP
Epithelial	0	0.34398	0.558	0.254	0	CD164
Epithelial	0	0.343487	0.456	0.18	0	NDUFS7
Epithelial	0	0.343385	0.32	0.075	0	MRPS18A
Epithelial	0	0.343254	0.422	0.122	0	MGST2
Epithelial	0	0.34234	0.414	0.131	0	CMPK1
Epithelial	0	0.341952	0.359	0.113	0	PYCARD
Epithelial	0	0.340824	0.404	0.097	0	TMEM98
Epithelial	0	0.338172	0.263	0.062	0	GNPTAB
Epithelial	0	0.337227	0.425	0.133	0	S100A16
Epithelial	0	0.337164	0.535	0.228	0	NDUFC1
Epithelial	0	0.332697	0.485	0.205	0	PRDX3
Epithelial	0	0.331389	0.465	0.186	0	NDUFS6
Epithelial	0	0.32767	0.334	0.094	0	GAS6
Epithelial	0	0.327525	0.637	0.403	0	NME2
Epithelial	0	0.327478	0.255	0.053	0	ZNF664
Epithelial	0	0.326298	0.313	0.083	0	NDUFV3
Epithelial	0	0.322935	0.626	0.382	0	ATP5PO
Epithelial	0	0.322102	0.642	0.377	0	ATP5PF
Epithelial	0	0.320829	0.367	0.109	0	PPP1R14B
Epithelial	0	0.320239	0.276	0.066	0	NDUFS1
Epithelial	0	0.317277	0.399	0.139	0	EML4
Epithelial	0	0.315925	0.315	0.115	0	PPP1R10
Epithelial	0	0.315353	0.255	0.069	0	TSTA3
Epithelial	0	0.311452	0.261	0.065	0	CAPN1
Epithelial	0	0.309863	0.555	0.269	0	PRDX2
Epithelial	0	0.308841	0.497	0.239	0	ARL6IP1
Epithelial	0	0.308303	0.378	0.121	0	NARS
Epithelial	0	0.30778	0.401	0.195	0	PRPF4B
Epithelial	0	0.307704	0.266	0.09	0	PKN2
Epithelial	0	0.307455	0.466	0.169	0	NDUFA5
Epithelial	0	0.305446	0.261	0.07	0	LRRFIP2
Epithelial	0	0.305183	0.436	0.152	0	PNKD
Epithelial	0	0.305174	0.445	0.165	0	KDELR2
Epithelial	0	0.305158	0.309	0.141	0	BAZ2B
Epithelial	0	0.305068	0.54	0.246	0	NDUFB10
Epithelial	0	0.304703	0.455	0.155	0	CYB5A
Epithelial	0	0.303439	0.48	0.197	0	HADHA
Epithelial	0	0.302028	0.506	0.248	0	CDC37
Epithelial	0	0.29965	0.317	0.082	0	NCBP2AS2
Epithelial	0	0.299632	0.332	0.097	0	DCXR
Epithelial	0	0.298537	0.302	0.108	0	ODC1
Epithelial	0	0.297858	0.252	0.061	0	NRIP1
Epithelial	0	0.29767	0.28	0.076	0	QSOX1
Epithelial	0	0.296443	0.263	0.066	0	SLC25A24
Epithelial	0	0.29591	0.666	0.449	0	CLIC1
Epithelial	0	0.294316	0.289	0.076	0	CS
Epithelial	0	0.294052	0.426	0.147	0	NDUFA7
Epithelial	0	0.293791	0.277	0.068	0	PTPRK
Epithelial	0	0.293022	0.532	0.24	0	NDUFA3
Epithelial	0	0.292404	0.424	0.201	0	TCF25
Epithelial	0	0.291916	0.458	0.208	0	SUPT5H
Epithelial	0	0.291202	0.264	0.082	0	FBXW5
Epithelial	0	0.290679	0.368	0.126	0	HDGF
Epithelial	0	0.290564	0.663	0.455	0	HINT1
Epithelial	0	0.290137	0.271	0.093	0	TNFRSF14
Epithelial	0	0.289282	0.379	0.116	0	MRPL13
Epithelial	0	0.288641	0.258	0.059	0	GOT2
Epithelial	0	0.288087	0.438	0.168	0	NDUFS8
Epithelial	0	0.286097	0.357	0.138	0	RIOK3
Epithelial	0	0.285928	0.519	0.235	0	NDUFA2
Epithelial	0	0.285099	0.283	0.089	0	ACAA1
Epithelial	0	0.28469	0.701	0.522	0	GSTP1
Epithelial	0	0.282912	0.294	0.083	0	LRPPRC
Epithelial	0	0.281969	0.471	0.195	0	NDUFAB1
Epithelial	0	0.280418	0.37	0.181	0	YME1L1
Epithelial	0	0.280247	0.258	0.06	0	PRELID3B
Epithelial	0	0.279651	0.356	0.102	0	DLD
Epithelial	0	0.27882	0.523	0.239	0	GSTK1
Epithelial	0	0.277818	0.253	0.094	0	TMEM259
Epithelial	0	0.276898	0.369	0.122	0	LSM4
Epithelial	0	0.27684	0.278	0.074	0	CEBPG
Epithelial	0	0.276612	0.385	0.178	0	PNN
Epithelial	0	0.276514	0.277	0.089	0	ADM
Epithelial	0	0.274415	0.302	0.09	0	KLHDC2
Epithelial	0	0.273624	0.487	0.203	0	PPA1
Epithelial	0	0.27289	0.264	0.051	0	HNMT
Epithelial	0	0.271634	0.391	0.196	0	ZRANB2
Epithelial	0	0.270273	0.335	0.107	0	CTSA
Epithelial	0	0.268166	0.554	0.241	0	FCGRT
Epithelial	0	0.267969	0.407	0.148	0	AKR1A1
Epithelial	0	0.264926	0.259	0.106	0	HEXIM1
Epithelial	0	0.264641	0.449	0.17	0	ALKBH7
Epithelial	0	0.264428	0.685	0.424	0	ELOB
Epithelial	0	0.264111	0.398	0.139	0	ETFA
Epithelial	0	0.263719	0.591	0.305	0	TMEM59
Epithelial	0	0.263381	0.444	0.179	0	TKT
Epithelial	0	0.263181	0.704	0.532	0	SLC25A6
Epithelial	0	0.262975	0.624	0.374	0	NDUFB2
Epithelial	0	0.262598	0.371	0.16	0	TAF1D
Epithelial	0	0.262149	0.612	0.332	0	NDUFS5
Epithelial	0	0.26003	0.431	0.177	0	HDLBP
Epithelial	0	0.258465	0.39	0.128	0	DECR1
Epithelial	0	0.258276	0.31	0.097	0	SLC25A39
Epithelial	0	0.257611	0.499	0.234	0	GAS5
Epithelial	0	0.257105	0.45	0.175	0	HSPA9
Epithelial	0	0.257069	0.367	0.131	0	MRPS5
Epithelial	0	0.256304	0.294	0.079	0	MKRN1
Epithelial	0	0.255417	0.727	0.517	0	YBX1
Epithelial	0	0.254463	0.279	0.106	0	SMC5
Epithelial	0	0.253676	0.256	0.07	0	SEPHS2
Epithelial	0	0.253002	0.331	0.099	0	BLVRB
Epithelial	0	0.251165	0.376	0.138	0	CLTB
Epithelial	0	0.251023	0.324	0.132	0	NCOA7
Epithelial	0	0.250853	0.37	0.126	0	HDAC1
Endothelial	0	4.32062	0.566	0.029	0	ACKR1
Endothelial	0	4.08029	0.77	0.021	0	PLVAP
Endothelial	0	3.84738	0.576	0.027	0	CCL14
Endothelial	0	3.81337	0.88	0.036	0	PECAM1
Endothelial	0	3.63614	0.83	0.025	0	RAMP2
Endothelial	0	3.49193	0.831	0.274	0	FABP5
Endothelial	0	3.47791	0.653	0.014	0	CLDN5
Endothelial	0	3.37043	0.872	0.148	0	RNASE1
Endothelial	0	3.30874	0.901	0.125	0	GNG11
Endothelial	0	3.28144	0.367	0.04	0	FABP4
Endothelial	0	3.27028	0.66	0.112	0	CD320
Endothelial	0	3.24954	0.661	0.058	0	AQP1
Endothelial	0	3.21047	0.969	0.315	0	IFI27
Endothelial	0	2.99042	0.69	0.029	0	CAVIN2
Endothelial	0	2.93188	0.57	0.009	0	SOX18
Endothelial	0	2.92819	0.971	0.25	0	SPARCL1
Endothelial	0	2.89409	0.617	0.01	0	RAMP3
Endothelial	0	2.83683	0.75	0.183	0	ID1
Endothelial	0	2.83472	0.676	0.008	0	ECSCR
Endothelial	0	2.81432	0.69	0.028	0	CD34
Endothelial	0	2.7979	0.677	0.015	0	CLEC14A
Endothelial	0	2.79475	0.845	0.134	0	CAV1
Endothelial	0	2.77337	0.79	0.125	0	TM4SF1
Endothelial	0	2.65939	0.619	0.007	0	EMCN
Endothelial	0	2.59915	0.694	0.047	0	ESAM
Endothelial	0	2.58862	0.832	0.132	0	CRIP2
Endothelial	0	2.586	0.664	0.051	0	ENG
Endothelial	0	2.58144	0.613	0.076	0	TSPAN7
Endothelial	0	2.49382	0.57	0.012	0	EGFL7
Endothelial	0	2.48294	0.693	0.055	0	GIMAP7
Endothelial	0	2.4339	0.485	0.156	0	CLU
Endothelial	0	2.4009	0.533	0.015	0	CALCRL
Endothelial	0	2.3851	0.548	0.036	0	HYAL2
Endothelial	0	2.32297	0.591	0.031	0	JAM2
Endothelial	0	2.30141	0.416	0.105	0	RGCC
Endothelial	0	2.29601	0.508	0.071	0	SLC9A3R2
Endothelial	0	2.27935	0.62	0.039	0	GIMAP4
Endothelial	0	2.25401	0.537	0.015	0	CD93
Endothelial	0	2.25326	0.55	0.048	0	ICAM2
Endothelial	0	2.25051	0.651	0.08	0	STOM
Endothelial	0	2.2459	0.874	0.214	0	A2M
Endothelial	0	2.2396	0.367	0.025	0	CD36
Endothelial	0	2.21885	0.708	0.146	0	TGFBR2
Endothelial	0	2.18183	0.781	0.249	0	CD59
Endothelial	0	2.17074	0.709	0.165	0	IGFBP4
Endothelial	0	2.16309	0.449	0.011	0	SLCO2A1
Endothelial	0	2.16233	0.463	0.008	0	FLT1
Endothelial	0	2.15479	0.365	0.006	0	RBP7
Endothelial	0	2.14159	0.435	0.005	0	VWF
Endothelial	0	2.12425	0.493	0.008	0	ADGRL4
Endothelial	0	2.12398	0.802	0.346	0	ID3
Endothelial	0	2.12009	0.33	0.005	0	MMRN1
Endothelial	0	2.11331	0.691	0.205	0	TNFSF10
Endothelial	0	2.10537	0.64	0.118	0	EMP1
Endothelial	0	2.10479	0.502	0.005	0	CYYR1
Endothelial	0	2.09247	0.493	0.005	0	PCAT19
Endothelial	0	2.08761	0.462	0.021	0	IL33
Endothelial	0	2.08418	0.814	0.277	0	IFITM1
Endothelial	0	2.08132	0.604	0.089	0	EPAS1
Endothelial	0	2.0753	0.48	0.005	0	CDH5
Endothelial	0	2.03631	0.82	0.281	0	LY6E
Endothelial	0	1.99876	0.48	0.053	0	NOSTRIN
Endothelial	0	1.98928	0.949	0.522	0	HLA-E
Endothelial	0	1.98618	0.428	0.005	0	PALMD
Endothelial	0	1.95787	0.613	0.141	0	TCIM
Endothelial	0	1.92986	0.489	0.025	0	ARHGAP29
Endothelial	0	1.92698	0.972	0.546	0	IFITM3
Endothelial	0	1.92331	0.429	0.093	0	ICAM1
Endothelial	0	1.90787	0.665	0.1	0	ITM2A
Endothelial	0	1.90142	0.376	0.003	0	TM4SF18
Endothelial	0	1.88231	0.922	0.532	0	ITM2B
Endothelial	0	1.84875	0.256	0.018	0	C2CD4B
Endothelial	0	1.83959	0.482	0.141	0	DUSP23
Endothelial	0	1.83005	0.762	0.318	0	FKBP1A
Endothelial	0	1.82393	0.537	0.114	0	MTUS1
Endothelial	0	1.8163	0.39	0.021	0	LIFR
Endothelial	0	1.78839	0.421	0.009	0	IL3RA
Endothelial	0	1.77576	0.481	0.074	0	COL15A1
Endothelial	0	1.76474	0.537	0.077	0	NPDC1
Endothelial	0	1.75586	0.393	0.015	0	PTPRB
Endothelial	0	1.72876	0.482	0.1	0	PRCP
Endothelial	0	1.71403	0.596	0.125	0	BST2
Endothelial	0	1.71302	0.422	0.017	0	S1PR1
Endothelial	0	1.69912	0.947	0.386	0	IGFBP7
Endothelial	0	1.67336	0.381	0.004	0	MMRN2
Endothelial	0	1.66938	0.314	0.009	0	PODXL
Endothelial	0	1.65556	0.351	0.027	0	APOLD1
Endothelial	0	1.65077	0.325	0.007	0	TMEM88
Endothelial	0	1.64957	0.359	0.018	0	THBD
Endothelial	0	1.64405	0.321	0.005	0	APLNR
Endothelial	0	1.64268	0.301	0.011	0	ADGRF5
Endothelial	0	1.64232	0.472	0.08	0	RDX
Endothelial	0	1.63639	0.433	0.037	0	LMO2
Endothelial	0	1.61398	0.366	0.003	0	DIPK2B
Endothelial	0	1.60852	0.506	0.136	0	ITGA6
Endothelial	0	1.60839	0.526	0.079	0	CAV2
Endothelial	0	1.59429	0.898	0.41	0	IFITM2
Endothelial	0	1.58557	0.869	0.481	0	SELENOW
Endothelial	0	1.58244	0.358	0.002	0	MYCT1
Endothelial	0	1.57081	0.468	0.062	0	ELK3
Endothelial	0	1.56945	0.295	0.094	0	EDN1
Endothelial	0	1.54728	0.451	0.112	0	VAMP5
Endothelial	0	1.54459	0.514	0.176	0	MGLL
Endothelial	0	1.51642	0.4	0.052	0	IFI44L
Endothelial	0	1.51416	0.501	0.107	0	CCDC85B
Endothelial	0	1.51118	0.402	0.032	0	NRP1
Endothelial	0	1.5067	0.52	0.169	0	MGST2
Endothelial	0	1.5046	0.642	0.21	0	KLF2
Endothelial	0	1.49004	0.387	0.048	0	HSPG2
Endothelial	0	1.48921	0.291	0.005	0	FAM167B
Endothelial	0	1.48413	0.292	0.074	0	CPE
Endothelial	0	1.46271	0.399	0.07	0	ADAM15
Endothelial	0	1.45551	0.325	0.007	0	SPNS2
Endothelial	0	1.4544	0.447	0.129	0	NEDD9
Endothelial	0	1.44736	0.822	0.49	0	TXNIP
Endothelial	0	1.44353	0.491	0.199	0	SOCS3
Endothelial	0	1.4305	0.533	0.099	0	CAVIN1
Endothelial	0	1.42425	0.378	0.058	0	EHD4
Endothelial	0	1.41594	0.293	0.018	0	FAM13C
Endothelial	0	1.40715	0.365	0.02	0	LDB2
Endothelial	0	1.39437	0.61	0.316	0	NPC2
Endothelial	0	1.39246	0.999	0.965	0	B2M
Endothelial	0	1.38199	0.382	0.089	0	UACA
Endothelial	0	1.37678	0.323	0.006	0	CFI
Endothelial	0	1.3743	0.402	0.092	0	PRSS23
Endothelial	0	1.37082	0.413	0.1	0	CTSH
Endothelial	0	1.3596	0.421	0.159	0	NCOA7
Endothelial	0	1.35887	0.404	0.074	0	LPAR6
Endothelial	0	1.34786	0.323	0.032	0	C1orf54
Endothelial	0	1.34716	0.586	0.194	0	IFI6
Endothelial	0	1.32753	0.467	0.142	0	COL4A1
Endothelial	0	1.32051	0.355	0.052	0	MALL
Endothelial	0	1.31134	0.861	0.614	0	SRP14
Endothelial	0	1.30628	0.644	0.278	0	SPTBN1
Endothelial	0	1.30233	0.508	0.181	0	S100A16
Endothelial	0	1.30171	0.303	0.004	0	ERG
Endothelial	0	1.29018	0.293	0.005	0	TEK
Endothelial	0	1.2774	0.251	0.022	0	ENPP2
Endothelial	0	1.27429	0.26	0.013	0	FAM107A
Endothelial	0	1.2671	0.651	0.312	0	GUK1
Endothelial	0	1.26535	0.603	0.217	0	CNN3
Endothelial	0	1.26356	0.286	0.004	0	NRN1
Endothelial	0	1.25072	0.581	0.236	0	RHOC
Endothelial	0	1.23923	0.344	0.067	0	CTNNAL1
Endothelial	0	1.23541	0.309	0.015	0	GIMAP6
Endothelial	0	1.22357	0.423	0.097	0	NFIB
Endothelial	0	1.22186	0.309	0.02	0	CLIC2
Endothelial	0	1.22139	0.436	0.128	0	WARS
Endothelial	0	1.22051	0.421	0.147	0	LAP3
Endothelial	0	1.21627	0.382	0.082	0	IGFBP2
Endothelial	0	1.21478	0.298	0.067	0	NQO1
Endothelial	0	1.21181	0.296	0.084	0	DEPP1
Endothelial	0	1.21074	0.279	0.017	0	HEG1
Endothelial	0	1.19949	0.564	0.214	0	ISG15
Endothelial	0	1.19268	0.295	0.019	0	GIMAP5
Endothelial	0	1.19189	0.362	0.093	0	SEC14L1
Endothelial	0	1.18019	0.407	0.099	0	ECE1
Endothelial	0	1.1796	0.823	0.521	0	TAGLN2
Endothelial	0	1.17738	0.63	0.265	0	GNAI2
Endothelial	0	1.17033	0.407	0.093	0	PALM2-AKAP2
Endothelial	0	1.16193	0.375	0.092	0	PLS3
Endothelial	0	1.16163	0.35	0.116	0	KCTD12
Endothelial	0	1.15974	0.28	0.023	0	TMEM204
Endothelial	0	1.15805	0.323	0.05	0	GBP4
Endothelial	0	1.15478	0.298	0.049	0	IFIT3
Endothelial	0	1.15169	0.558	0.24	0	SDCBP
Endothelial	0	1.14806	0.279	0.041	0	VWA1
Endothelial	0	1.14803	0.275	0.014	0	SNCG
Endothelial	0	1.14736	0.282	0.021	0	LMCD1
Endothelial	0	1.1371	0.556	0.18	0	FXYD5
Endothelial	0	1.13218	0.312	0.035	0	CLEC3B
Endothelial	0	1.12882	0.332	0.066	0	BMPR2
Endothelial	0	1.12738	0.527	0.248	0	RAB11A
Endothelial	0	1.11448	0.343	0.119	0	EFNA1
Endothelial	0	1.1136	0.433	0.145	0	ARL2
Endothelial	0	1.112	0.554	0.254	0	PTTG1IP
Endothelial	0	1.10518	0.482	0.205	0	SNHG7
Endothelial	0	1.10411	0.289	0.028	0	PLXND1
Endothelial	0	1.09353	0.614	0.309	0	BRI3
Endothelial	0	1.09018	0.49	0.149	0	MSN
Endothelial	0	1.08554	0.315	0.126	0	CFAP20
Endothelial	0	1.08423	0.653	0.367	0	SNX3
Endothelial	0	1.084	0.787	0.49	0	MYL12A
Endothelial	0	1.08392	0.869	0.514	0	ANXA2
Endothelial	0	1.08206	0.261	0.017	0	GIMAP1
Endothelial	0	1.08108	0.461	0.175	0	RAB13
Endothelial	0	1.07425	0.514	0.164	0	TCF4
Endothelial	0	1.07372	0.28	0.044	0	PKP4
Endothelial	0	1.07312	0.308	0.075	0	PRXL2A
Endothelial	0	1.07232	0.287	0.031	0	ENTPD1
Endothelial	0	1.07143	0.422	0.091	0	TSPAN4
Endothelial	0	1.06587	0.495	0.262	0	KLF4
Endothelial	0	1.05977	0.323	0.046	0	BCAM
Endothelial	0	1.05812	0.276	0.026	0	ITGA5
Endothelial	0	1.05778	0.255	0.033	0	C1orf115
Endothelial	0	1.05055	0.28	0.04	0	IFIT1
Endothelial	0	1.0407	0.277	0.027	0	PLAAT3
Endothelial	0	1.03802	0.313	0.045	0	LIMS2
Endothelial	0	1.03399	0.267	0.039	0	MRTFB
Endothelial	0	1.02644	0.398	0.163	0	SGK1
Endothelial	0	1.02299	0.931	0.694	0	HLA-B
Endothelial	0	1.02034	0.405	0.151	0	TACC1
Endothelial	0	1.01929	0.494	0.222	0	ETS2
Endothelial	0	1.01593	0.299	0.058	0	TJP1
Endothelial	0	1.0124	0.59	0.296	0	APP
Endothelial	0	0.996963	0.292	0.04	0	GASK1B
Endothelial	0	0.986963	0.629	0.341	0	TPM4
Endothelial	0	0.978859	0.552	0.264	0	LRRFIP1
Endothelial	0	0.977091	0.989	0.884	0	TMSB10
Endothelial	0	0.958234	0.731	0.444	0	RAC1
Endothelial	0	0.955659	0.252	0.033	0	SASH1
Endothelial	0	0.954432	0.504	0.164	0	TIMP3
Endothelial	0	0.95404	0.302	0.052	0	SLFN5
Endothelial	0	0.95382	0.406	0.168	0	PLPP1
Endothelial	0	0.948327	0.444	0.173	0	LEPROT
Endothelial	0	0.944802	0.493	0.215	0	EMP2
Endothelial	0	0.937033	0.513	0.194	0	IL6ST
Endothelial	0	0.934907	0.291	0.056	0	TMEM173
Endothelial	0	0.934581	0.402	0.132	0	CLIC4
Endothelial	0	0.929648	0.615	0.216	0	ADIRF
Endothelial	0	0.928592	0.866	0.62	0	HLA-C
Endothelial	0	0.926886	0.942	0.785	0	RPS28
Endothelial	0	0.921722	0.302	0.069	0	HDGFL3
Endothelial	0	0.920592	0.305	0.066	0	NNMT
Endothelial	0	0.91228	0.28	0.059	0	CDC42EP3
Endothelial	0	0.904036	0.353	0.106	0	PEA15
Endothelial	0	0.903449	0.804	0.56	0	MYL12B
Endothelial	0	0.896686	0.266	0.051	0	IL1R1
Endothelial	0	0.889791	0.436	0.21	0	TMOD3
Endothelial	0	0.887751	0.337	0.11	0	TNFRSF1A
Endothelial	0	0.885333	0.285	0.075	0	INPP1
Endothelial	0	0.884118	0.33	0.108	0	TINAGL1
Endothelial	0	0.882244	0.301	0.063	0	SH3BP5
Endothelial	0	0.88174	0.257	0.038	0	WWTR1
Endothelial	0	0.878397	0.66	0.297	0	GSN
Endothelial	0	0.876478	0.287	0.055	0	ZEB1
Endothelial	0	0.876312	0.554	0.265	0	IFI16
Endothelial	0	0.874736	0.569	0.3	0	CD151
Endothelial	0	0.872785	0.403	0.17	0	SERINC3
Endothelial	0	0.857638	0.315	0.106	0	WNK1
Endothelial	0	0.852395	0.785	0.562	0	CALM1
Endothelial	0	0.848832	0.475	0.202	0	XAF1
Endothelial	0	0.84829	0.855	0.408	0	VIM
Endothelial	0	0.845384	0.318	0.114	0	SPRY1
Endothelial	0	0.827918	0.402	0.211	0	PRMT1
Endothelial	0	0.826726	0.582	0.337	0	DAD1
Endothelial	0	0.826583	0.257	0.094	0	HOXB7
Endothelial	0	0.826423	0.489	0.261	0	CAPNS1
Endothelial	0	0.821226	0.33	0.134	0	PDK4
Endothelial	0	0.817214	0.318	0.104	0	PHACTR2
Endothelial	0	0.813636	0.412	0.213	0	PLSCR1
Endothelial	0	0.813271	0.302	0.096	0	SEPTIN10
Endothelial	0	0.812326	0.515	0.275	0	GABARAPL2
Endothelial	0	0.811228	0.312	0.108	0	VSIR
Endothelial	0	0.808566	0.27	0.099	0	NECTIN2
Endothelial	0	0.807167	0.336	0.145	0	FLOT1
Endothelial	0	0.805863	0.396	0.221	0	CYB5A
Endothelial	0	0.794783	0.596	0.164	0	SRGN
Endothelial	0	0.782796	0.263	0.081	0	TSPAN14
Endothelial	0	0.782698	0.291	0.103	0	NDRG1
Endothelial	0	0.778707	0.483	0.267	0	FIS1
Endothelial	0	0.771605	0.462	0.233	0	CYB5R3
Endothelial	0	0.768761	0.742	0.513	0	RHOA
Endothelial	0	0.764756	0.743	0.468	0	CD99
Endothelial	0	0.762623	0.281	0.102	0	VAMP3
Endothelial	0	0.760802	0.287	0.116	0	ITPRID2
Endothelial	0	0.758505	0.558	0.344	0	TSC22D1
Endothelial	0	0.755212	0.844	0.598	0	HLA-A
Endothelial	0	0.753404	0.423	0.221	0	CTNNA1
Endothelial	0	0.744184	0.318	0.104	0	TMEM109
Endothelial	0	0.741411	0.467	0.203	0	S100A13
Endothelial	0	0.738081	0.527	0.27	0	ARPC1B
Endothelial	0	0.737238	0.411	0.216	0	TMEM179B
Endothelial	0	0.735172	0.28	0.144	0	CXCL12
Endothelial	0	0.727758	0.45	0.225	0	PSMB9
Endothelial	0	0.723864	0.612	0.388	0	KTN1
Endothelial	0	0.722946	0.412	0.225	0	PSMB5
Endothelial	0	0.721539	0.338	0.134	0	UTRN
Endothelial	0	0.720641	0.303	0.115	0	MX1
Endothelial	0	0.716833	0.421	0.233	0	BCAP31
Endothelial	0	0.711834	0.362	0.19	0	ARL4A
Endothelial	0	0.70293	0.503	0.31	0	NOP10
Endothelial	0	0.701944	0.373	0.166	0	UBE2L6
Endothelial	0	0.700737	0.323	0.124	0	COL4A2
Endothelial	0	0.695414	0.267	0.095	0	TFPI
Endothelial	0	0.694189	0.319	0.146	0	IFNGR1
Endothelial	0	0.69401	0.517	0.321	0	PDLIM1
Endothelial	0	0.693566	0.993	0.929	0	TMSB4X
Endothelial	0	0.692985	0.296	0.098	0	AHR
Endothelial	0	0.692706	0.628	0.401	0	TPM3
Endothelial	0	0.68441	0.695	0.429	0	S100A11
Endothelial	0	0.684067	0.37	0.196	0	ATOX1
Endothelial	0	0.682954	0.284	0.128	0	POLE4
Endothelial	0	0.682462	0.657	0.44	0	GNG5
Endothelial	0	0.681217	0.526	0.328	0	LDHA
Endothelial	0	0.677199	0.351	0.174	0	CCN2
Endothelial	0	0.677045	0.402	0.132	0	CLEC2B
Endothelial	0	0.676495	0.256	0.074	0	EPHX1
Endothelial	0	0.671269	0.376	0.188	0	NUCB1
Endothelial	0	0.664281	0.373	0.17	0	TMEM35B
Endothelial	0	0.66264	0.371	0.21	0	CAPZA2
Endothelial	0	0.657046	0.356	0.131	0	GMFG
Endothelial	0	0.65651	0.277	0.1	0	NR2F2
Endothelial	0	0.654777	0.357	0.159	0	KLF9
Endothelial	0	0.65355	0.433	0.239	0	MYH9
Endothelial	0	0.653501	0.338	0.138	0	SLC2A3
Endothelial	0	0.651033	0.329	0.12	0	SWAP70
Endothelial	0	0.650373	0.424	0.248	0	TMEM219
Endothelial	0	0.646146	0.252	0.084	0	PTPN12
Endothelial	0	0.645923	0.251	0.06	0	TUBB6
Endothelial	0	0.645291	0.272	0.149	0	GAS6
Endothelial	0	0.644076	0.267	0.127	0	ELOVL1
Endothelial	0	0.641594	0.296	0.133	0	NBDY
Endothelial	0	0.641191	0.253	0.099	0	FEZ2
Endothelial	0	0.633533	0.359	0.168	0	SERINC1
Endothelial	0	0.631683	0.897	0.566	0	S100A10
Endothelial	0	0.631352	0.602	0.352	0	ITGB1
Endothelial	0	0.629089	0.391	0.27	0	PPA1
Endothelial	0	0.625014	0.499	0.3	0	CDC37
Endothelial	0	0.624842	0.517	0.317	0	TSPO
Endothelial	0	0.624251	0.338	0.177	0	CHMP5
Endothelial	0	0.623578	0.373	0.235	0	YWHAH
Endothelial	0	0.623501	0.265	0.076	0	FXYD6
Endothelial	0	0.623437	0.444	0.268	0	TMEM50A
Endothelial	0	0.620466	0.482	0.298	0	TMBIM4
Endothelial	0	0.617774	0.33	0.179	0	PIM3
Endothelial	0	0.613552	0.256	0.107	0	NFE2L1
Endothelial	0	0.611736	0.32	0.156	0	PICALM
Endothelial	0	0.610558	0.389	0.179	0	SERPINH1
Endothelial	0	0.609678	0.467	0.29	0	PSMB8
Endothelial	0	0.608677	0.397	0.238	0	MRPL33
Endothelial	0	0.608632	0.362	0.184	0	CFLAR
Endothelial	0	0.605869	0.352	0.192	0	RAB5C
Endothelial	0	0.603188	0.298	0.16	0	CCN1
Endothelial	0	0.60144	0.333	0.169	0	C17orf49
Endothelial	0	0.600923	0.357	0.179	0	IL32
Endothelial	0	0.599835	0.468	0.273	0	SYNE2
Endothelial	0	0.594536	0.252	0.121	0	MAPK3
Endothelial	0	0.594455	0.289	0.13	0	BNIP2
Endothelial	0	0.591889	0.392	0.177	0	TCEAL4
Endothelial	0	0.591469	0.554	0.364	0	ATP6V0E1
Endothelial	0	0.591109	0.54	0.353	0	KRTCAP2
Endothelial	0	0.590376	0.506	0.308	0	FCGRT
Endothelial	0	0.589495	0.258	0.066	0	COX7A1
Endothelial	0	0.587824	0.441	0.28	0	PSMA6
Endothelial	0	0.586119	0.251	0.068	0	EHD2
Endothelial	0	0.584111	0.375	0.208	0	SYPL1
Endothelial	0	0.583571	0.297	0.138	0	CCPG1
Endothelial	0	0.579291	0.45	0.283	0	NDUFC2
Endothelial	0	0.578622	0.267	0.117	0	SUN1
Endothelial	0	0.578141	0.281	0.137	0	BCAP29
Endothelial	0	0.577552	0.266	0.119	0	LIMS1
Endothelial	0	0.576856	0.54	0.365	0	WDR83OS
Endothelial	0	0.570709	0.308	0.144	0	ACTN1
Endothelial	0	0.568206	0.362	0.149	0	ETS1
Endothelial	0	0.567341	0.622	0.438	0	RNASEK
Endothelial	0	0.566064	0.377	0.248	0	COX17
Endothelial	0	0.565222	0.372	0.212	0	PYURF
Endothelial	0	0.563526	0.256	0.116	0	ABHD17A
Endothelial	0	0.563501	0.325	0.158	0	PPIC
Endothelial	0	0.559265	0.533	0.363	0	CD9
Endothelial	0	0.558884	0.282	0.164	0	ATP1B3
Endothelial	0	0.557392	0.273	0.145	0	BHLHE40
Endothelial	0	0.553594	0.311	0.161	0	RHEB
Endothelial	0	0.553194	0.615	0.369	0	CD81
Endothelial	0	0.552761	0.338	0.178	0	SHISA5
Endothelial	0	0.552622	0.768	0.569	0	PSMA7
Endothelial	0	0.551993	0.37	0.214	0	HMGN3
Endothelial	0	0.549825	0.275	0.135	0	PLK2
Endothelial	0	0.549543	0.513	0.346	0	CSTB
Endothelial	0	0.54326	0.485	0.321	0	YWHAE
Endothelial	0	0.539776	0.445	0.283	0	RBX1
Endothelial	0	0.537701	0.804	0.541	0	HSPB1
Endothelial	0	0.537252	0.695	0.444	0	LAPTM4A
Endothelial	0	0.529954	0.386	0.226	0	TRAM1
Endothelial	0	0.525669	0.415	0.282	0	NDUFA12
Endothelial	0	0.523639	0.534	0.211	0	ANXA1
Endothelial	0	0.519788	0.376	0.246	0	ELOC
Endothelial	0	0.514518	0.513	0.367	0	POMP
Endothelial	0	0.512268	0.993	0.943	0	PTMA
Endothelial	0	0.507707	0.285	0.16	0	TMEM205
Endothelial	0	0.504518	0.271	0.166	0	HSD17B12
Endothelial	0	0.502977	0.35	0.236	0	NAA38
Endothelial	0	0.502726	0.486	0.326	0	PDIA6
Endothelial	0	0.491854	0.317	0.185	0	PRDX4
Endothelial	0	0.491301	0.367	0.229	0	SH3GLB1
Endothelial	0	0.486983	0.359	0.236	0	ZNHIT1
Endothelial	0	0.484243	0.482	0.31	0	YBX3
Endothelial	0	0.483746	0.254	0.115	0	DAB2
Endothelial	0	0.479369	0.538	0.331	0	AHNAK
Endothelial	0	0.478683	0.318	0.203	0	CHMP3
Endothelial	0	0.476775	0.577	0.403	0	BRK1
Endothelial	0	0.476189	0.592	0.413	0	PRDX1
Endothelial	0	0.471394	0.267	0.155	0	DYNC1LI2
Endothelial	0	0.470446	0.288	0.175	0	MRPS18C
Endothelial	0	0.468115	0.26	0.15	0	GNG10
Endothelial	0	0.466789	0.377	0.229	0	OPTN
Endothelial	0	0.465924	0.427	0.296	0	CLTA
Endothelial	0	0.464576	0.25	0.12	0	CCDC50
Endothelial	0	0.46398	0.579	0.356	0	EID1
Endothelial	0	0.463784	0.251	0.145	0	ADRM1
Endothelial	0	0.462853	0.301	0.184	0	CAPN2
Endothelial	0	0.456066	0.266	0.13	0	CCND3
Endothelial	0	0.454841	0.502	0.346	0	LMNA
Endothelial	0	0.454288	0.273	0.1	0	RBMS1
Endothelial	0	0.453408	0.328	0.167	0	GINM1
Endothelial	0	0.451542	0.427	0.277	0	SEPTIN2
Endothelial	0	0.449613	0.278	0.163	0	TAX1BP3
Endothelial	0	0.449055	0.385	0.259	0	OCIAD1
Endothelial	0	0.447707	0.552	0.389	0	SEC62
Endothelial	0	0.444708	0.515	0.37	0	SEM1
Endothelial	0	0.444376	0.389	0.263	0	HSD17B11
Endothelial	0	0.44049	0.484	0.344	0	MAP1LC3B
Endothelial	0	0.439697	0.284	0.125	0	PLPP3
Endothelial	0	0.439028	0.425	0.299	0	POLR2L
Endothelial	0	0.438634	0.387	0.201	0	MDK
Endothelial	0	0.436142	0.25	0.142	0	TMBIM1
Endothelial	0	0.436116	0.492	0.302	0	PTMS
Endothelial	0	0.435504	0.305	0.169	0	PCMTD1
Endothelial	0	0.427965	0.516	0.374	0	RBM8A
Endothelial	0	0.424461	0.471	0.336	0	NEDD8
Endothelial	0	0.423704	0.615	0.492	0	GADD45B
Endothelial	0	0.423398	0.838	0.552	0	CST3
Endothelial	0	0.422489	0.434	0.297	0	CHURC1
Endothelial	0	0.421621	0.367	0.242	0	FOXP1
Endothelial	0	0.420156	0.433	0.297	0	RTN4
Endothelial	0	0.414619	0.468	0.31	0	RABAC1
Endothelial	0	0.411589	0.389	0.261	0	ACTN4
Endothelial	0	0.407292	0.385	0.259	0	ATRAID
Endothelial	0	0.40255	0.335	0.145	0	HLA-DMA
Endothelial	0	0.402172	0.337	0.181	0	VKORC1
Endothelial	0	0.399867	0.274	0.163	0	RCN1
Endothelial	0	0.397323	0.379	0.255	0	ATP6V1F
Endothelial	0	0.395016	0.335	0.208	0	RAP1B
Endothelial	0	0.393613	0.646	0.486	0	MORF4L1
Endothelial	0	0.392204	0.483	0.321	0	C4orf3
Endothelial	0	0.389436	0.364	0.246	0	RBM17
Endothelial	0	0.389234	0.35	0.203	0	NUCB2
Endothelial	0	0.386817	0.647	0.494	0	CLIC1
Endothelial	0	0.386094	0.33	0.209	0	HLA-F
Endothelial	0	0.38492	0.291	0.181	0	TCEAL9
Endothelial	0	0.38217	0.279	0.11	0	RBPMS
Endothelial	0	0.380411	0.266	0.158	0	RSU1
Endothelial	0	0.379968	0.497	0.363	0	SRP9
Endothelial	0	0.377805	0.328	0.206	0	C9orf16
Endothelial	0	0.376472	0.639	0.5	0	GNAS
Endothelial	0	0.374827	0.508	0.36	0	TRMT112
Endothelial	0	0.372263	0.531	0.385	0	C11orf58
Endothelial	0	0.368913	0.423	0.291	0	SBDS
Endothelial	0	0.361904	0.326	0.169	0	MACF1
Endothelial	0	0.360089	0.722	0.525	0	TUBA1B
Endothelial	0	0.358051	0.619	0.479	0	DYNLL1
Endothelial	0	0.346372	0.409	0.246	0	BEX3
Endothelial	0	0.34581	0.278	0.167	0	MAP4
Endothelial	0	0.34055	0.253	0.145	0	CARD16
Endothelial	0	0.340537	0.594	0.236	0	HLA-DRB1
Endothelial	0	0.31557	0.311	0.144	0	MEF2C
Endothelial	0	0.308288	0.412	0.259	0	SP100
Endothelial	0	0.303612	0.495	0.356	0	ID2
Endothelial	0	0.301226	0.917	0.832	0	TPT1
Endothelial	0	0.300789	0.275	0.138	0	CCL2
Endothelial	0	0.293859	0.501	0.332	0	MGST3
Endothelial	0	0.290895	0.531	0.27	0	TIMP1
Endothelial	0	0.286099	0.346	0.207	0	CRTAP
Endothelial	0	0.277085	0.906	0.824	0	EIF1
Endothelial	0	0.257975	0.843	0.355	0	SPARC
Endothelial	0	0.254457	0.908	0.81	0	RPL26
B/plasma cells	0	5.6977	0.296	0.127	0	IGHA1
B/plasma cells	0	5.67688	0.605	0.136	0	IGKC
B/plasma cells	0	5.47447	0.514	0.08	0	IGLC2
B/plasma cells	0	4.99856	0.751	0.061	0	IGHM
B/plasma cells	0	4.82976	0.32	0.044	0	IGLC1
B/plasma cells	0	4.4433	0.275	0.026	0	IGLC3
B/plasma cells	0	4.28671	0.253	0.036	0	JCHAIN
B/plasma cells	0	4.11438	0.78	0.023	0	MS4A1
B/plasma cells	0	3.47728	0.713	0.038	0	CD79B
B/plasma cells	0	3.39519	0.598	0.016	0	TCL1A
B/plasma cells	0	3.25118	0.683	0.018	0	CD79A
B/plasma cells	0	3.07027	0.571	0.013	0	VPREB3
B/plasma cells	0	3.06414	0.696	0.065	0	CD37
B/plasma cells	0	2.98311	0.955	0.389	0	CD74
B/plasma cells	0	2.96388	0.857	0.204	0	HLA-DRA
B/plasma cells	0	2.80953	0.825	0.149	0	CD52
B/plasma cells	0	2.73141	0.702	0.099	0	LAPTM5
B/plasma cells	0	2.66639	0.431	0.008	0	IGHD
B/plasma cells	0	2.66201	0.71	0.141	0	CD69
B/plasma cells	0	2.64526	0.53	0.08	0	CD83
B/plasma cells	0	2.47062	0.438	0.01	0	BANK1
B/plasma cells	0	2.301	0.734	0.163	0	HLA-DRB1
B/plasma cells	0	2.289	0.498	0.029	0	NCF1
B/plasma cells	0	2.28484	0.585	0.09	0	CXCR4
B/plasma cells	0	2.27182	0.676	0.127	0	HLA-DPB1
B/plasma cells	0	2.23128	0.328	0.017	0	LY9
B/plasma cells	0	2.2284	0.405	0.042	0	FCMR
B/plasma cells	0	2.2142	0.482	0.093	0	BIRC3
B/plasma cells	0	2.1787	0.509	0.058	0	HLA-DQB1
B/plasma cells	0	2.17742	0.563	0.099	0	ISG20
B/plasma cells	0	2.14398	0.496	0.057	0	HLA-DMB
B/plasma cells	0	2.14241	0.552	0.078	0	LIMD2
B/plasma cells	0	2.14039	0.327	0.014	0	MZB1
B/plasma cells	0	2.11378	0.495	0.057	0	LTB
B/plasma cells	0	2.03422	0.521	0.071	0	CORO1A
B/plasma cells	0	1.9981	0.522	0.07	0	CD53
B/plasma cells	0	1.99682	0.638	0.122	0	HLA-DPA1
B/plasma cells	0	1.99483	0.253	0.02	0	CCR7
B/plasma cells	0	1.98069	0.257	0.005	0	FCER2
B/plasma cells	0	1.95022	0.414	0.038	0	HLA-DQA1
B/plasma cells	0	1.93285	0.817	0.53	0	BTG1
B/plasma cells	0	1.90705	0.564	0.127	0	SMAP2
B/plasma cells	0	1.86356	0.352	0.009	0	CD22
B/plasma cells	0	1.85391	0.495	0.129	0	DUSP2
B/plasma cells	0	1.81223	0.316	0.011	0	CD72
B/plasma cells	0	1.81196	0.307	0.008	0	CXCR5
B/plasma cells	0	1.81099	0.351	0.013	0	P2RX5
B/plasma cells	0	1.809	0.482	0.089	0	HLA-DMA
B/plasma cells	0	1.77362	0.617	0.118	0	PTPRC
B/plasma cells	0	1.76719	0.545	0.099	0	RAC2
B/plasma cells	0	1.76306	0.457	0.08	0	LCP1
B/plasma cells	0	1.71499	0.398	0.041	0	RHOH
B/plasma cells	0	1.7091	0.443	0.098	0	UCP2
B/plasma cells	0	1.68854	0.662	0.199	0	ARHGDIB
B/plasma cells	0	1.68556	0.315	0.015	0	POU2F2
B/plasma cells	0	1.67911	0.597	0.311	0	HERPUD1
B/plasma cells	0	1.67712	0.456	0.214	0	SMIM14
B/plasma cells	0	1.66315	0.285	0.015	0	GPR18
B/plasma cells	0	1.65737	0.371	0.069	0	IRF8
B/plasma cells	0	1.64817	0.362	0.048	0	TAGAP
B/plasma cells	0	1.56469	0.298	0.06	0	GPR183
B/plasma cells	0	1.56033	0.293	0.005	0	CD19
B/plasma cells	0	1.53346	0.44	0.1	0	STK17A
B/plasma cells	0	1.52442	0.269	0.032	0	BCL2A1
B/plasma cells	0	1.51935	0.427	0.177	0	PMAIP1
B/plasma cells	0	1.50758	0.335	0.039	0	CLEC2D
B/plasma cells	0	1.48397	0.352	0.058	0	BASP1
B/plasma cells	0	1.47663	0.373	0.057	0	CYTIP
B/plasma cells	0	1.45453	0.407	0.103	0	MEF2C
B/plasma cells	0	1.44231	0.293	0.032	0	HLA-DQA2
B/plasma cells	0	1.44195	0.313	0.068	0	BLNK
B/plasma cells	0	1.44182	0.28	0.029	0	LRMP
B/plasma cells	0	1.43904	0.267	0.029	0	HVCN1
B/plasma cells	0	1.43631	0.26	0.015	0	LY86
B/plasma cells	0	1.38522	0.407	0.175	0	PARP1
B/plasma cells	0	1.3759	0.397	0.327	0	HIST1H4C
B/plasma cells	0	1.37529	0.333	0.058	0	RCSD1
B/plasma cells	0	1.35386	0.388	0.091	0	STK17B
B/plasma cells	0	1.34872	0.311	0.045	0	IL16
B/plasma cells	0	1.33648	0.256	0.025	0	EAF2
B/plasma cells	0	1.32901	0.317	0.057	0	TNFAIP8
B/plasma cells	0	1.30016	0.302	0.044	0	INPP5D
B/plasma cells	0	1.27452	0.539	0.319	0	EZR
B/plasma cells	0	1.26728	0.28	0.059	0	RALGPS2
B/plasma cells	0	1.24876	0.287	0.061	0	LYN
B/plasma cells	0	1.24525	0.279	0.047	0	GGA2
B/plasma cells	0	1.24254	0.271	0.103	0	OTUD1
B/plasma cells	0	1.22161	0.336	0.095	0	SWAP70
B/plasma cells	0	1.20793	0.257	0.04	0	PLEKHA2
B/plasma cells	0	1.19332	0.313	0.089	0	CSK
B/plasma cells	0	1.18421	0.336	0.143	0	MBD4
B/plasma cells	0	1.17536	0.282	0.04	0	EVI2B
B/plasma cells	0	1.17006	0.269	0.042	0	CD48
B/plasma cells	0	1.16147	0.983	0.956	0	RPS27
B/plasma cells	0	1.15164	0.304	0.05	0	HCLS1
B/plasma cells	0	1.12103	0.415	0.231	0	POLD4
B/plasma cells	0	1.11885	0.265	0.089	0	STRBP
B/plasma cells	0	1.11728	0.312	0.121	0	SP110
B/plasma cells	0	1.11087	0.284	0.056	0	GPSM3
B/plasma cells	0	1.10969	0.263	0.065	0	CNTRL
B/plasma cells	0	1.10776	0.329	0.176	0	HMGA1
B/plasma cells	0	1.10181	0.591	0.35	0	TSC22D3
B/plasma cells	0	1.10092	0.614	0.37	0	CYBA
B/plasma cells	0	1.05436	0.275	0.1	0	REL
B/plasma cells	0	1.04991	0.271	0.047	0	APBB1IP
B/plasma cells	0	1.04827	0.61	0.469	0	KLF6
B/plasma cells	0	1.04225	0.332	0.185	0	UBALD2
B/plasma cells	0	1.03813	0.68	0.531	0	OAZ1
B/plasma cells	0	1.03704	0.409	0.253	0	ACTR3
B/plasma cells	0	1.03431	0.256	0.082	0	RBM38
B/plasma cells	0	1.03035	0.296	0.155	0	CKS2
B/plasma cells	0	1.02647	0.304	0.143	0	ST6GAL1
B/plasma cells	0	1.0213	0.428	0.238	0	SP100
B/plasma cells	0	1.01336	0.642	0.495	0	ARPC3
B/plasma cells	0	1.00606	0.334	0.189	0	SNX2
B/plasma cells	0	0.9876	0.966	0.895	0	RPL18A
B/plasma cells	0	0.981252	0.261	0.106	0	ATF7IP
B/plasma cells	0	0.977288	0.337	0.18	0	RPL22L1
B/plasma cells	0	0.972683	0.252	0.042	0	ALOX5AP
B/plasma cells	0	0.972434	0.434	0.126	0	RGS1
B/plasma cells	0	0.9523	0.432	0.304	0	SYNGR2
B/plasma cells	0	0.934682	0.264	0.087	0	FAM107B
B/plasma cells	0	0.930599	0.256	0.102	0	STX7
B/plasma cells	0	0.92354	0.834	0.729	0	HSP90AB1
B/plasma cells	0	0.922114	0.301	0.082	0	WIPF1
B/plasma cells	0	0.914362	0.276	0.155	0	LBR
B/plasma cells	0	0.894887	0.318	0.212	0	IER5
B/plasma cells	0	0.891431	0.268	0.135	0	UBE2J1
B/plasma cells	0	0.887493	0.374	0.224	0	YPEL5
B/plasma cells	0	0.878082	0.254	0.067	0	SEPTIN6
B/plasma cells	0	0.874804	0.342	0.194	0	COTL1
B/plasma cells	0	0.870019	0.256	0.099	0	TMEM243
B/plasma cells	0	0.864112	0.327	0.1	0	LSP1
B/plasma cells	0	0.861871	0.435	0.356	0	HMGN1
B/plasma cells	0	0.855552	0.947	0.897	0	RPLP2
B/plasma cells	0	0.849512	0.261	0.183	0	MYC
B/plasma cells	0	0.841807	0.355	0.232	0	KLF2
B/plasma cells	0	0.83559	0.966	0.903	0	RPS19
B/plasma cells	0	0.8339	0.307	0.159	0	GRB2
B/plasma cells	0	0.830612	0.766	0.606	0	DNAJB1
B/plasma cells	0	0.829689	0.321	0.139	0	IL2RG
B/plasma cells	0	0.826468	0.254	0.106	0	RESF1
B/plasma cells	0	0.823712	0.307	0.166	0	TUBA4A
B/plasma cells	0	0.818683	0.939	0.863	0	RPS29
B/plasma cells	0	0.815946	0.54	0.398	0	NR4A1
B/plasma cells	0	0.804768	0.837	0.749	0	RPS20
B/plasma cells	0	0.804213	0.257	0.113	0	CNN2
B/plasma cells	0	0.803947	0.868	0.75	0	HSP90AA1
B/plasma cells	0	0.800115	0.278	0.138	0	SMCHD1
B/plasma cells	0	0.799083	0.581	0.515	0	ARPC2
B/plasma cells	0	0.796607	0.902	0.811	0	RPL39
B/plasma cells	0	0.794762	0.805	0.679	0	RPS21
B/plasma cells	0	0.793487	0.722	0.582	0	DUSP1
B/plasma cells	0	0.790582	0.399	0.304	0	TCEA1
B/plasma cells	0	0.786757	0.824	0.725	0	RPL28
B/plasma cells	0	0.786154	0.394	0.278	0	TRA2B
B/plasma cells	0	0.774722	0.483	0.361	0	SNHG8
B/plasma cells	0	0.773059	0.294	0.175	0	MOB1A
B/plasma cells	0	0.770693	0.388	0.238	0	ELF1
B/plasma cells	0	0.766235	0.397	0.297	0	ACTR2
B/plasma cells	0	0.755499	0.296	0.147	0	IFI30
B/plasma cells	0	0.751881	0.275	0.127	0	FNBP1
B/plasma cells	0	0.748972	0.949	0.903	0	RPL23A
B/plasma cells	0	0.744246	0.887	0.785	0	PABPC1
B/plasma cells	0	0.742804	0.255	0.082	0	EVL
B/plasma cells	0	0.734599	0.965	0.914	0	RPS2
B/plasma cells	0	0.728312	0.896	0.874	0	ACTB
B/plasma cells	0	0.723138	0.725	0.621	0	RPS10
B/plasma cells	0	0.720298	0.721	0.611	0	RPSA
B/plasma cells	0	0.717655	0.325	0.223	0	TPD52
B/plasma cells	0	0.711482	0.709	0.585	0	EEF1B2
B/plasma cells	0	0.708289	0.297	0.12	0	GMFG
B/plasma cells	0	0.694918	0.81	0.686	0	DDX5
B/plasma cells	0	0.690197	0.859	0.782	0	FAU
B/plasma cells	0	0.688328	0.358	0.267	0	GDI2
B/plasma cells	0	0.67652	0.359	0.287	0	CACYBP
B/plasma cells	0	0.675858	0.506	0.413	0	JUND
B/plasma cells	0	0.675568	0.856	0.745	0	RPS5
B/plasma cells	0	0.675105	0.384	0.277	0	TAF7
B/plasma cells	0	0.673989	0.892	0.827	0	RPS23
B/plasma cells	0	0.668533	0.296	0.208	0	SNX5
B/plasma cells	0	0.664781	0.861	0.787	0	RPS16
B/plasma cells	0	0.657517	0.369	0.197	0	RGS2
B/plasma cells	0	0.656296	0.299	0.201	0	TAF1D
B/plasma cells	0	0.653501	0.959	0.912	0	RPL21
B/plasma cells	0	0.651607	0.794	0.735	0	HNRNPA2B1
B/plasma cells	0	0.647411	0.262	0.145	0	SEPTIN9
B/plasma cells	0	0.647004	0.812	0.767	0	PFN1
B/plasma cells	0	0.643996	0.266	0.174	0	IDI1
B/plasma cells	0	0.643916	0.972	0.934	0	RPL13A
B/plasma cells	0	0.640554	0.757	0.663	0	RPS17
B/plasma cells	0	0.640031	0.522	0.423	0	DNAJA1
B/plasma cells	0	0.638002	0.475	0.373	0	SRSF7
B/plasma cells	0	0.636346	0.349	0.233	0	MBNL1
B/plasma cells	0	0.62917	0.648	0.557	0	EIF4A2
B/plasma cells	0	0.627119	0.892	0.838	0	RPL19
B/plasma cells	0	0.626281	0.365	0.283	0	EIF1B
B/plasma cells	0	0.620831	0.369	0.259	0	HSPH1
B/plasma cells	0	0.6176	0.286	0.194	0	GTF3A
B/plasma cells	0	0.615124	0.354	0.245	0	CLK1
B/plasma cells	0	0.61338	0.594	0.482	0	PNRC1
B/plasma cells	0	0.610409	0.611	0.506	0	HSPE1
B/plasma cells	0	0.601445	0.453	0.38	0	SRSF3
B/plasma cells	0	0.598875	0.938	0.889	0	RPL15
B/plasma cells	0	0.595546	0.301	0.14	0	ETS1
B/plasma cells	0	0.594309	0.841	0.76	0	RPS11
B/plasma cells	0	0.591261	0.698	0.638	0	NPM1
B/plasma cells	0	0.587057	0.384	0.276	0	ARPC1B
B/plasma cells	0	0.581434	0.744	0.679	0	UBA52
B/plasma cells	0	0.578831	0.509	0.46	0	HNRNPD
B/plasma cells	0	0.57565	0.932	0.88	0	RPL37
B/plasma cells	0	0.572248	0.551	0.462	0	HNRNPDL
B/plasma cells	0	0.569796	0.835	0.756	0	RPS25
B/plasma cells	0	0.568199	0.514	0.422	0	SRSF2
B/plasma cells	0	0.5677	0.745	0.624	0	HSPA8
B/plasma cells	0	0.563925	0.327	0.231	0	PSMB9
B/plasma cells	0	0.560836	0.963	0.941	0	RPLP1
B/plasma cells	0	0.55979	0.917	0.848	0	RPS6
B/plasma cells	0	0.558329	0.835	0.773	0	RPL23
B/plasma cells	0	0.552811	0.813	0.748	0	RPS15A
B/plasma cells	0	0.55214	0.391	0.273	0	IFI16
B/plasma cells	0	0.549252	0.935	0.879	0	RPS3A
B/plasma cells	0	0.548579	0.285	0.206	0	CDV3
B/plasma cells	0	0.546002	0.385	0.3	0	NAP1L1
B/plasma cells	0	0.539092	0.274	0.168	0	SGK1
B/plasma cells	0	0.534957	0.769	0.69	0	RPL27
B/plasma cells	0	0.532699	0.439	0.347	0	CCNL1
B/plasma cells	0	0.5285	0.899	0.856	0	RPL30
B/plasma cells	0	0.523704	0.839	0.787	0	RPS12
B/plasma cells	0	0.519986	0.948	0.912	0	RPL27A
B/plasma cells	0	0.518601	0.835	0.765	0	RPL12
B/plasma cells	0	0.516713	0.599	0.494	0	PPP1R15A
B/plasma cells	0	0.503523	0.857	0.789	0	RPS8
B/plasma cells	0	0.498082	0.461	0.39	0	SFPQ
B/plasma cells	0	0.497706	0.278	0.122	0	GYPC
B/plasma cells	0	0.496112	0.895	0.838	0	RPL18
B/plasma cells	0	0.494911	0.689	0.65	0	HNRNPA1
B/plasma cells	0	0.487865	0.979	0.943	0	RPL13
B/plasma cells	0	0.487863	0.692	0.626	0	RPL4
B/plasma cells	0	0.486786	0.943	0.934	0	TMSB4X
B/plasma cells	0	0.484646	0.922	0.866	0	RPL32
B/plasma cells	0	0.48103	0.712	0.701	0	H3F3A
B/plasma cells	0	0.476626	0.892	0.842	0	RPS13
B/plasma cells	0	0.473279	0.598	0.525	0	SLC25A5
B/plasma cells	0	0.472758	0.759	0.698	0	RACK1
B/plasma cells	0	0.472301	0.858	0.797	0	RPS7
B/plasma cells	0	0.467804	0.87	0.808	0	RPL26
B/plasma cells	0	0.457517	0.853	0.773	0	RPL17
B/plasma cells	0	0.452594	0.931	0.876	0	RPL34
B/plasma cells	0	0.451406	0.644	0.571	0	EEF1D
B/plasma cells	0	0.448793	0.899	0.852	0	RPS27A
B/plasma cells	0	0.447537	0.908	0.859	0	RPS15
B/plasma cells	0	0.4405	0.513	0.393	0	BTG2
B/plasma cells	0	0.440334	0.5	0.436	0	ZFAS1
B/plasma cells	0	0.436379	0.929	0.888	0	RPL11
B/plasma cells	0	0.428609	0.819	0.755	0	RPL6
B/plasma cells	0	0.421513	0.925	0.887	0	RPL5
B/plasma cells	0	0.415241	0.788	0.733	0	RPL35
B/plasma cells	0	0.412455	0.726	0.672	0	RPL38
B/plasma cells	0	0.40884	0.677	0.653	0	RPS26
B/plasma cells	0	0.405489	0.765	0.696	0	RPL36A
B/plasma cells	0	0.394537	0.886	0.847	0	RPL37A
B/plasma cells	0	0.392847	0.865	0.825	0	EIF1
B/plasma cells	0	0.389793	0.698	0.633	0	RPS4X
B/plasma cells	0	0.387385	0.971	0.927	0	RPS18
B/plasma cells	0	0.386339	0.8	0.75	0	RPS24
B/plasma cells	0	0.368049	0.779	0.742	0	RPL7A
B/plasma cells	0	0.367366	0.899	0.874	0	RPL10
B/plasma cells	0	0.359608	0.957	0.934	0	RPL41
B/plasma cells	0	0.357593	0.912	0.873	0	RPS14
B/plasma cells	0	0.353874	0.863	0.826	0	RPL9
B/plasma cells	0	0.350966	0.862	0.819	0	RPLP0
B/plasma cells	0	0.348616	0.667	0.62	0	RPL10A
B/plasma cells	0	0.345675	0.865	0.82	0	RPL8
B/plasma cells	0	0.343824	0.737	0.696	0	RPL22
B/plasma cells	0	0.34367	0.787	0.75	0	RPS9
B/plasma cells	0	0.335469	0.9	0.864	0	RPS3
B/plasma cells	0	0.286646	0.83	0.793	0	RPL7
B/plasma cells	0	0.284707	0.895	0.869	0	UBB
B/plasma cells	0	0.282679	0.949	0.925	0	RPL31
B/plasma cells	0	0.277343	0.871	0.837	0	RPL3
B/plasma cells	0	0.270656	0.59	0.484	0	GADD45B
B/plasma cells	0	0.265881	0.962	0.945	0	PTMA
B/plasma cells	0	0.262637	0.257	0.083	0	TRBC2
Fibroblasts/Pericytes	0	5.97383	0.903	0.125	0	ACTA2
Fibroblasts/Pericytes	0	5.41197	0.88	0.1	0	TAGLN
Fibroblasts/Pericytes	0	4.44613	0.893	0.123	0	MYL9
Fibroblasts/Pericytes	0	4.06623	0.457	0.018	0	RGS5
Fibroblasts/Pericytes	0	4.01765	0.811	0.095	0	TPM2
Fibroblasts/Pericytes	0	3.9928	0.556	0.022	0	ACTG2
Fibroblasts/Pericytes	0	3.83946	0.633	0.015	0	MYH11
Fibroblasts/Pericytes	0	3.48733	0.709	0.212	0	ADIRF
Fibroblasts/Pericytes	0	3.40276	0.38	0.006	0	RERGL
Fibroblasts/Pericytes	0	3.30408	0.712	0.155	0	C11orf96
Fibroblasts/Pericytes	0	3.12865	0.624	0.062	0	MYLK
Fibroblasts/Pericytes	0	3.09357	0.44	0.005	0	PLN
Fibroblasts/Pericytes	0	3.05225	0.45	0.011	0	CNN1
Fibroblasts/Pericytes	0	2.88247	0.366	0.008	0	MUSTN1
Fibroblasts/Pericytes	0	2.82946	0.763	0.398	0	DSTN
Fibroblasts/Pericytes	0	2.79041	0.532	0.024	0	LMOD1
Fibroblasts/Pericytes	0	2.76719	0.81	0.326	0	TPM1
Fibroblasts/Pericytes	0	2.74101	0.327	0.017	0	ECRG4
Fibroblasts/Pericytes	0	2.73376	0.463	0.045	0	CSRP2
Fibroblasts/Pericytes	0	2.64305	0.872	0.204	0	CALD1
Fibroblasts/Pericytes	0	2.45318	0.568	0.093	0	FLNA
Fibroblasts/Pericytes	0	2.3604	0.522	0.094	0	IGFBP5
Fibroblasts/Pericytes	0	2.28824	0.543	0.124	0	FHL1
Fibroblasts/Pericytes	0	2.26972	0.541	0.077	0	PPP1R14A
Fibroblasts/Pericytes	0	2.22318	0.407	0.039	0	MCAM
Fibroblasts/Pericytes	0	2.12523	0.491	0.148	0	CSRP1
Fibroblasts/Pericytes	0	2.12478	0.689	0.38	0	CRIP1
Fibroblasts/Pericytes	0	2.1237	0.411	0.042	0	RCAN2
Fibroblasts/Pericytes	0	2.10888	0.364	0.077	0	SORBS2
Fibroblasts/Pericytes	0	2.04208	0.636	0.179	0	SELENOM
Fibroblasts/Pericytes	0	2.01588	0.29	0.009	0	SYNPO2
Fibroblasts/Pericytes	0	2.01404	0.978	0.39	0	IGFBP7
Fibroblasts/Pericytes	0	1.95511	0.446	0.122	0	HES4
Fibroblasts/Pericytes	0	1.94281	0.951	0.776	0	MYL6
Fibroblasts/Pericytes	0	1.92023	0.421	0.108	0	LBH
Fibroblasts/Pericytes	0	1.85065	0.821	0.558	0	NDUFA4
Fibroblasts/Pericytes	0	1.81216	0.335	0.033	0	NEXN
Fibroblasts/Pericytes	0	1.78199	0.5	0.123	0	SOD3
Fibroblasts/Pericytes	0	1.77744	0.336	0.06	0	FRZB
Fibroblasts/Pericytes	0	1.77122	0.575	0.156	0	TGFBI
Fibroblasts/Pericytes	0	1.75845	0.563	0.163	0	TIMP3
Fibroblasts/Pericytes	0	1.74436	0.476	0.058	0	CRYAB
Fibroblasts/Pericytes	0	1.72238	0.325	0.061	0	MAP3K20
Fibroblasts/Pericytes	0	1.72089	0.469	0.095	0	MFGE8
Fibroblasts/Pericytes	0	1.6997	0.332	0.044	0	HSPB6
Fibroblasts/Pericytes	0	1.68245	0.378	0.068	0	TGFB1I1
Fibroblasts/Pericytes	0	1.67908	0.39	0.067	0	CPE
Fibroblasts/Pericytes	0	1.64262	0.273	0.013	0	AOC3
Fibroblasts/Pericytes	0	1.64063	0.279	0.033	0	PDLIM3
Fibroblasts/Pericytes	0	1.59993	0.589	0.344	0	TSC22D1
Fibroblasts/Pericytes	0	1.59151	0.466	0.147	0	COL4A1
Fibroblasts/Pericytes	0	1.58538	0.25	0.028	0	WFDC1
Fibroblasts/Pericytes	0	1.56788	0.416	0.149	0	CCN1
Fibroblasts/Pericytes	0	1.55669	0.298	0.036	0	BGN
Fibroblasts/Pericytes	0	1.55345	0.299	0.098	0	MTHFD2
Fibroblasts/Pericytes	0	1.55132	0.435	0.182	0	ILK
Fibroblasts/Pericytes	0	1.5493	0.637	0.165	0	CAV1
Fibroblasts/Pericytes	0	1.54906	0.398	0.098	0	CAV2
Fibroblasts/Pericytes	0	1.52743	0.354	0.09	0	FILIP1L
Fibroblasts/Pericytes	0	1.48159	0.575	0.327	0	MGST3
Fibroblasts/Pericytes	0	1.47865	0.39	0.101	0	RBPMS
Fibroblasts/Pericytes	0	1.47319	0.321	0.112	0	TINAGL1
Fibroblasts/Pericytes	0	1.46634	0.362	0.09	0	CAVIN3
Fibroblasts/Pericytes	0	1.46365	0.377	0.122	0	COL4A2
Fibroblasts/Pericytes	0	1.45696	0.349	0.177	0	CCN2
Fibroblasts/Pericytes	0	1.44085	0.874	0.348	0	LGALS1
Fibroblasts/Pericytes	0	1.42724	0.251	0.057	0	TPPP3
Fibroblasts/Pericytes	0	1.42719	0.864	0.413	0	VIM
Fibroblasts/Pericytes	0	1.42627	0.273	0.069	0	PPP1R12B
Fibroblasts/Pericytes	0	1.41343	0.309	0.128	0	DBNDD2
Fibroblasts/Pericytes	0	1.37985	0.274	0.048	0	PDLIM7
Fibroblasts/Pericytes	0	1.37621	0.332	0.104	0	PALLD
Fibroblasts/Pericytes	0	1.37365	0.551	0.31	0	SH3BGRL
Fibroblasts/Pericytes	0	1.3706	0.788	0.495	0	SELENOW
Fibroblasts/Pericytes	0	1.36695	0.545	0.172	0	CRIP2
Fibroblasts/Pericytes	0	1.36077	0.397	0.119	0	CAVIN1
Fibroblasts/Pericytes	0	1.32586	0.288	0.065	0	COX7A1
Fibroblasts/Pericytes	0	1.31386	0.658	0.312	0	TUBA1A
Fibroblasts/Pericytes	0	1.3117	0.336	0.127	0	HCFC1R1
Fibroblasts/Pericytes	0	1.29618	0.713	0.478	0	SEPTIN7
Fibroblasts/Pericytes	0	1.2885	0.765	0.281	0	SPARCL1
Fibroblasts/Pericytes	0	1.28308	0.369	0.094	0	SDC2
Fibroblasts/Pericytes	0	1.25945	0.318	0.12	0	VCL
Fibroblasts/Pericytes	0	1.25943	0.278	0.102	0	NR2F2
Fibroblasts/Pericytes	0	1.25534	0.597	0.356	0	ITGB1
Fibroblasts/Pericytes	0	1.25149	0.388	0.191	0	PPP1R12A
Fibroblasts/Pericytes	0	1.23941	0.267	0.09	0	NREP
Fibroblasts/Pericytes	0	1.2234	0.283	0.093	0	AOPEP
Fibroblasts/Pericytes	0	1.21654	0.255	0.16	0	NET1
Fibroblasts/Pericytes	0	1.2027	0.257	0.069	0	ADAMTS1
Fibroblasts/Pericytes	0	1.19886	0.789	0.547	0	HSPB1
Fibroblasts/Pericytes	0	1.19772	0.278	0.068	0	EHD2
Fibroblasts/Pericytes	0	1.19523	0.314	0.067	0	FXYD1
Fibroblasts/Pericytes	0	1.1827	0.289	0.141	0	UBA2
Fibroblasts/Pericytes	0	1.1673	0.531	0.3	0	PTMS
Fibroblasts/Pericytes	0	1.16552	0.46	0.246	0	TLN1
Fibroblasts/Pericytes	0	1.16286	0.302	0.151	0	LPP
Fibroblasts/Pericytes	0	1.15528	0.38	0.165	0	NUPR1
Fibroblasts/Pericytes	0	1.14247	0.313	0.146	0	ACTN1
Fibroblasts/Pericytes	0	1.09571	0.335	0.185	0	TCEAL4
Fibroblasts/Pericytes	0	1.08676	0.27	0.088	0	LHFPL6
Fibroblasts/Pericytes	0	1.06816	0.429	0.247	0	BEX3
Fibroblasts/Pericytes	0	1.06155	0.356	0.164	0	RTL8C
Fibroblasts/Pericytes	0	1.06043	0.272	0.106	0	PLS3
Fibroblasts/Pericytes	0	1.04892	0.33	0.104	0	PLAC9
Fibroblasts/Pericytes	0	1.04545	0.419	0.255	0	NENF
Fibroblasts/Pericytes	0	1.04243	0.788	0.606	0	CALM2
Fibroblasts/Pericytes	0	1.03855	0.863	0.36	0	SPARC
Fibroblasts/Pericytes	0	1.01929	0.268	0.175	0	EPS8
Fibroblasts/Pericytes	0	1.0056	0.327	0.178	0	MAGED2
Fibroblasts/Pericytes	0	1.00005	0.276	0.183	0	ARPC1A
Fibroblasts/Pericytes	0	0.982125	0.559	0.361	0	EID1
Fibroblasts/Pericytes	0	0.964277	0.256	0.081	0	AKAP12
Fibroblasts/Pericytes	0	0.955162	0.252	0.135	0	MAP1LC3A
Fibroblasts/Pericytes	0	0.94239	0.576	0.497	0	GADD45B
Fibroblasts/Pericytes	0	0.936369	0.325	0.203	0	ARID5B
Fibroblasts/Pericytes	0	0.927296	0.292	0.108	0	GPX3
Fibroblasts/Pericytes	0	0.924633	0.96	0.87	0	ACTB
Fibroblasts/Pericytes	0	0.901302	0.293	0.147	0	CLIC4
Fibroblasts/Pericytes	0	0.900875	0.547	0.39	0	CEBPD
Fibroblasts/Pericytes	0	0.892488	0.365	0.265	0	ACTN4
Fibroblasts/Pericytes	0	0.886539	0.278	0.1	0	ESAM
Fibroblasts/Pericytes	0	0.876925	0.25	0.087	0	AEBP1
Fibroblasts/Pericytes	0	0.869073	0.368	0.246	0	CYB5R3
Fibroblasts/Pericytes	0	0.865238	0.513	0.397	0	MT2A
Fibroblasts/Pericytes	0	0.864354	0.262	0.16	0	RSU1
Fibroblasts/Pericytes	0	0.854561	0.389	0.296	0	SBDS
Fibroblasts/Pericytes	0	0.853935	0.273	0.15	0	LMO4
Fibroblasts/Pericytes	0	0.851283	0.348	0.209	0	CRTAP
Fibroblasts/Pericytes	0	0.837466	0.432	0.318	0	CD151
Fibroblasts/Pericytes	0	0.830894	0.393	0.215	0	S100A4
Fibroblasts/Pericytes	0	0.806796	0.263	0.141	0	CCL2
Fibroblasts/Pericytes	0	0.802144	0.445	0.185	0	COL6A2
Fibroblasts/Pericytes	0	0.796021	0.388	0.245	0	CNN3
Fibroblasts/Pericytes	0	0.792953	0.685	0.558	0	SKP1
Fibroblasts/Pericytes	0	0.775214	0.421	0.334	0	PDLIM1
Fibroblasts/Pericytes	0	0.769736	0.371	0.157	0	COL6A1
Fibroblasts/Pericytes	0	0.766604	0.491	0.403	0	NDUFS5
Fibroblasts/Pericytes	0	0.758505	0.251	0.132	0	EPAS1
Fibroblasts/Pericytes	0	0.738354	0.287	0.156	0	LAMC1
Fibroblasts/Pericytes	0	0.728547	0.268	0.151	0	MEF2C
Fibroblasts/Pericytes	0	0.726708	0.428	0.329	0	C4orf3
Fibroblasts/Pericytes	0	0.71458	0.493	0.188	0	MFAP4
Fibroblasts/Pericytes	0	0.709	0.432	0.292	0	CD59
Fibroblasts/Pericytes	0	0.686402	0.599	0.458	0	LAPTM4A
Fibroblasts/Pericytes	0	0.673811	0.457	0.318	0	ANXA5
Fibroblasts/Pericytes	0	0.646581	0.598	0.486	0	CD99
Fibroblasts/Pericytes	0	0.617376	0.457	0.353	0	LMNA
Fibroblasts/Pericytes	0	0.606994	0.277	0.096	0	COL14A1
Fibroblasts/Pericytes	0	0.596997	0.708	0.533	0	CD63
Fibroblasts/Pericytes	0	0.594061	0.359	0.19	0	PMP22
Fibroblasts/Pericytes	0	0.588156	0.839	0.566	0	IFITM3
Fibroblasts/Pericytes	0	0.569631	0.57	0.254	0	A2M
Fibroblasts/Pericytes	0	0.565647	0.492	0.385	0	CD81
Fibroblasts/Pericytes	0	0.515707	0.672	0.562	0	GSTP1
Fibroblasts/Pericytes	0	0.423478	0.415	0.231	0	SERPING1
Fibroblasts/Pericytes	0	0.34503	0.985	0.944	0	PTMA
Fibroblasts/Pericytes	0	0.325399	0.679	0.563	0	ITM2B
Fibroblasts/Pericytes	0	0.266228	0.675	0.295	0	COL3A1
Myeloid	0	6.86064	0.287	0.014	0	TPSB2
Myeloid	0	6.0762	0.28	0.008	0	TPSAB1
Myeloid	0	5.05727	0.271	0.004	0	CPA3
Myeloid	0	4.17389	0.409	0.034	0	CXCL8
Myeloid	0	4.07223	0.381	0.006	0	C1QB
Myeloid	0	3.99376	0.361	0.007	0	IL1B
Myeloid	0	3.94147	0.783	0.02	0	TYROBP
Myeloid	0	3.9368	0.467	0.043	0	CCL3
Myeloid	0	3.9284	0.392	0.023	0	CCL3L1
Myeloid	0	3.91936	0.403	0.005	0	C1QA
Myeloid	0	3.89971	0.527	0.028	0	LYZ
Myeloid	0	3.72376	0.392	0.046	0	CCL4L2
Myeloid	0	3.6974	0.371	0.004	0	C1QC
Myeloid	0	3.67716	0.615	0.017	0	AIF1
Myeloid	0	3.51336	0.559	0.005	0	MS4A6A
Myeloid	0	3.28847	0.701	0.015	0	FCER1G
Myeloid	0	3.26943	0.447	0.081	0	CCL4
Myeloid	0	3.11916	0.579	0.161	0	IFI30
Myeloid	0	2.87821	0.415	0.036	0	CD14
Myeloid	0	2.77575	0.861	0.186	0	SRGN
Myeloid	0	2.75266	0.571	0.183	0	PLIN2
Myeloid	0	2.72039	0.72	0.167	0	RGS1
Myeloid	0	2.70887	0.652	0.207	0	HLA-DPA1
Myeloid	0	2.64575	0.701	0.259	0	HLA-DRB1
Myeloid	0	2.59915	0.733	0.316	0	HLA-DRA
Myeloid	0	2.57161	0.505	0.035	0	CD68
Myeloid	0	2.54705	0.643	0.219	0	HLA-DPB1
Myeloid	0	2.45087	0.962	0.846	0	FTL
Myeloid	0	2.38422	0.533	0.091	0	GPR183
Myeloid	0	2.31493	0.785	0.488	0	CD74
Myeloid	0	2.29003	0.699	0.213	0	RGS2
Myeloid	0	2.2826	0.814	0.574	0	CST3
Myeloid	0	2.24601	0.407	0.002	0	IGSF6
Myeloid	0	2.22788	0.333	0.001	0	CD163
Myeloid	0	2.21552	0.365	0.011	0	MS4A7
Myeloid	0	2.16459	0.748	0.419	0	PSAP
Myeloid	0	2.15112	0.465	0.022	0	LST1
Myeloid	0	2.14597	0.322	0.056	0	PLAUR
Myeloid	0	2.13257	0.428	0.21	0	SOD2
Myeloid	0	2.13045	0.489	0.041	0	FGL2
Myeloid	0	2.10789	0.614	0.296	0	CTSB
Myeloid	0	2.10484	0.428	0.037	0	PLEK
Myeloid	0	2.10419	0.367	0.002	0	CSF1R
Myeloid	0	2.07628	0.376	0.021	0	CPVL
Myeloid	0	2.06792	0.545	0.258	0	CTSD
Myeloid	0	2.06231	0.831	0.523	0	SAT1
Myeloid	0	2.06226	0.252	0.005	0	FOLR2
Myeloid	0	2.05855	0.282	0.003	0	MRC1
Myeloid	0	2.02404	0.284	0.08	0	SLC40A1
Myeloid	0	2.00927	0.389	0.057	0	MAFB
Myeloid	0	1.99682	0.338	0.002	0	MNDA
Myeloid	0	1.97373	0.37	0.004	0	FCGR2A
Myeloid	0	1.96185	0.341	0.158	0	CXCL2
Myeloid	0	1.95966	0.304	0.001	0	MS4A4A
Myeloid	0	1.95529	0.268	0.01	0	STAB1
Myeloid	0	1.9088	0.523	0.132	0	HLA-DQB1
Myeloid	0	1.90111	0.57	0.273	0	CTSS
Myeloid	0	1.879	0.474	0.05	0	ITGB2
Myeloid	0	1.8084	0.287	0.123	0	LGMN
Myeloid	0	1.80674	0.261	0.004	0	C5AR1
Myeloid	0	1.79443	0.473	0.107	0	TYMP
Myeloid	0	1.7792	0.528	0.176	0	TNFAIP3
Myeloid	0	1.77749	0.355	0.028	0	SAMSN1
Myeloid	0	1.73986	0.257	0.02	0	PTGS2
Myeloid	0	1.72514	0.426	0.042	0	C1orf162
Myeloid	0	1.71155	0.445	0.099	0	HLA-DQA1
Myeloid	0	1.70301	0.329	0.012	0	MPEG1
Myeloid	0	1.69106	0.333	0.068	0	BCL2A1
Myeloid	0	1.67132	0.376	0.16	0	NAMPT
Myeloid	0	1.66819	0.413	0.032	0	SPI1
Myeloid	0	1.64549	0.618	0.232	0	ANXA1
Myeloid	0	1.62093	0.492	0.177	0	SGK1
Myeloid	0	1.58089	0.37	0.117	0	CAPG
Myeloid	0	1.54346	0.321	0.074	0	ALOX5AP
Myeloid	0	1.54092	0.291	0.036	0	SERPINA1
Myeloid	0	1.53495	0.468	0.179	0	CTSZ
Myeloid	0	1.53438	0.653	0.336	0	NPC2
Myeloid	0	1.52427	0.383	0.05	0	CYBB
Myeloid	0	1.52027	0.793	0.604	0	NFKBIA
Myeloid	0	1.51782	0.522	0.152	0	HLA-DMA
Myeloid	0	1.49154	0.838	0.601	0	DUSP1
Myeloid	0	1.4852	0.31	0.011	0	JAML
Myeloid	0	1.47187	0.437	0.143	0	NR4A2
Myeloid	0	1.47097	0.519	0.304	0	IER3
Myeloid	0	1.46594	0.57	0.307	0	GRN
Myeloid	0	1.45938	0.983	0.932	0	FTH1
Myeloid	0	1.456	0.463	0.182	0	ASAH1
Myeloid	0	1.44192	0.365	0.039	0	RNASE6
Myeloid	0	1.41859	0.525	0.205	0	RNASET2
Myeloid	0	1.39491	0.321	0.033	0	CALHM6
Myeloid	0	1.39071	0.338	0.073	0	HLA-DQA2
Myeloid	0	1.38908	0.267	0.002	0	C3AR1
Myeloid	0	1.38549	0.57	0.219	0	S100A4
Myeloid	0	1.37021	0.293	0.045	0	ARL4C
Myeloid	0	1.34976	0.445	0.115	0	RNF130
Myeloid	0	1.3471	0.326	0.053	0	CXCL16
Myeloid	0	1.34379	0.302	0.123	0	DAB2
Myeloid	0	1.33302	0.303	0.014	0	LAIR1
Myeloid	0	1.32496	0.406	0.065	0	HCST
Myeloid	0	1.30437	0.318	0.045	0	PTPRE
Myeloid	0	1.29799	0.473	0.13	0	HLA-DMB
Myeloid	0	1.26728	0.434	0.056	0	FYB1
Myeloid	0	1.26544	0.395	0.086	0	SAMHD1
Myeloid	0	1.25776	0.733	0.506	0	PPP1R15A
Myeloid	0	1.25724	0.476	0.224	0	IER5
Myeloid	0	1.25368	0.295	0.008	0	HCK
Myeloid	0	1.25208	0.326	0.037	0	ARRB2
Myeloid	0	1.24948	0.497	0.204	0	VAMP8
Myeloid	0	1.23029	0.313	0.096	0	ARHGAP18
Myeloid	0	1.2176	0.446	0.215	0	COTL1
Myeloid	0	1.2159	0.552	0.305	0	GLUL
Myeloid	0	1.20369	0.418	0.088	0	HCLS1
Myeloid	0	1.19293	0.459	0.227	0	CEBPB
Myeloid	0	1.18812	0.422	0.155	0	IFNGR1
Myeloid	0	1.18194	0.647	0.429	0	FOSB
Myeloid	0	1.1791	0.314	0.094	0	NINJ1
Myeloid	0	1.1791	0.312	0.031	0	LCP2
Myeloid	0	1.17869	0.538	0.139	0	LCP1
Myeloid	0	1.17582	0.372	0.151	0	BHLHE40
Myeloid	0	1.14979	0.481	0.156	0	CD83
Myeloid	0	1.14799	0.689	0.408	0	CYBA
Myeloid	0	1.14212	0.354	0.111	0	AHR
Myeloid	0	1.13981	0.271	0.092	0	DUSP6
Myeloid	0	1.13966	0.381	0.124	0	CTSH
Myeloid	0	1.13203	0.312	0.102	0	LPAR6
Myeloid	0	1.11316	0.827	0.659	0	HSPA1A
Myeloid	0	1.10258	0.679	0.199	0	LAPTM5
Myeloid	0	1.09881	0.711	0.488	0	KLF6
Myeloid	0	1.0818	0.342	0.16	0	NFKBIZ
Myeloid	0	1.0783	0.328	0.149	0	CREG1
Myeloid	0	1.07302	0.263	0.018	0	CD4
Myeloid	0	1.07219	0.251	0.013	0	CD86
Myeloid	0	1.06678	0.789	0.579	0	SH3BGRL3
Myeloid	0	1.06304	0.551	0.31	0	MCL1
Myeloid	0	1.05061	0.325	0.053	0	GLIPR1
Myeloid	0	1.04768	0.295	0.07	0	CCDC88A
Myeloid	0	1.04064	0.321	0.087	0	TPP1
Myeloid	0	1.04049	0.7	0.274	0	ARHGDIB
Myeloid	0	1.03998	0.333	0.159	0	PLD3
Myeloid	0	1.03411	0.784	0.591	0	ZFP36
Myeloid	0	1.01036	0.697	0.494	0	HSPA1B
Myeloid	0	1.0059	0.387	0.121	0	VSIR
Myeloid	0	0.993188	0.398	0.175	0	PYCARD
Myeloid	0	0.983113	0.38	0.17	0	EFHD2
Myeloid	0	0.978481	0.258	0.037	0	NCF4
Myeloid	0	0.977352	0.895	0.772	0	FOS
Myeloid	0	0.970687	0.322	0.104	0	MFSD1
Myeloid	0	0.967622	0.614	0.292	0	EMP3
Myeloid	0	0.952163	0.413	0.134	0	RGS10
Myeloid	0	0.94314	0.882	0.769	0	HSP90AA1
Myeloid	0	0.941409	0.661	0.387	0	TSC22D3
Myeloid	0	0.941064	0.253	0.052	0	MAN2B1
Myeloid	0	0.935463	0.324	0.097	0	PPT1
Myeloid	0	0.92083	0.337	0.139	0	CD44
Myeloid	0	0.906527	0.324	0.079	0	ZEB2
Myeloid	0	0.891663	0.507	0.254	0	CTSC
Myeloid	0	0.886416	0.373	0.12	0	ICAM1
Myeloid	0	0.881731	0.337	0.109	0	RHOG
Myeloid	0	0.880823	0.638	0.451	0	S100A11
Myeloid	0	0.880434	0.332	0.078	0	EVI2B
Myeloid	0	0.879544	0.262	0.088	0	IQGAP2
Myeloid	0	0.872077	0.259	0.083	0	C4orf48
Myeloid	0	0.838729	0.474	0.21	0	FXYD5
Myeloid	0	0.837118	0.319	0.149	0	NCOA4
Myeloid	0	0.830254	0.317	0.097	0	LYN
Myeloid	0	0.825346	0.309	0.111	0	MGAT1
Myeloid	0	0.813781	0.468	0.267	0	SDCBP
Myeloid	0	0.810132	0.527	0.289	0	ARPC1B
Myeloid	0	0.798557	0.289	0.114	0	CKLF
Myeloid	0	0.795684	0.404	0.156	0	UCP2
Myeloid	0	0.791236	0.408	0.207	0	FKBP5
Myeloid	0	0.780858	0.258	0.097	0	ZNF331
Myeloid	0	0.778156	0.549	0.295	0	GNAI2
Myeloid	0	0.741059	0.323	0.117	0	CD302
Myeloid	0	0.734806	0.575	0.202	0	PTPRC
Myeloid	0	0.734773	0.287	0.106	0	GRINA
Myeloid	0	0.731317	0.458	0.147	0	CD53
Myeloid	0	0.720677	0.389	0.193	0	DUSP2
Myeloid	0	0.713168	0.271	0.103	0	CNPY3
Myeloid	0	0.708031	0.394	0.146	0	GMFG
Myeloid	0	0.697635	0.25	0.068	0	PLEKHO1
Myeloid	0	0.69659	0.734	0.554	0	OAZ1
Myeloid	0	0.690624	0.492	0.185	0	TGFBI
Myeloid	0	0.674482	0.269	0.11	0	M6PR
Myeloid	0	0.674307	0.254	0.066	0	ITGA4
Myeloid	0	0.646878	0.285	0.111	0	ZYX
Myeloid	0	0.641003	0.749	0.445	0	VIM
Myeloid	0	0.637845	0.435	0.204	0	SMAP2
Myeloid	0	0.63779	0.27	0.095	0	FAM49B
Myeloid	0	0.625002	0.857	0.714	0	HLA-B
Myeloid	0	0.598146	0.26	0.08	0	CD48
Myeloid	0	0.588427	0.974	0.935	0	TMSB4X
Myeloid	0	0.565814	0.287	0.094	0	GPSM3
Myeloid	0	0.560717	0.988	0.968	0	B2M
Stromal	0	4.90354	0.927	0.106	0	DCN
Stromal	0	4.62619	0.658	0.118	0	CXCL14
Stromal	0	4.5461	0.507	0.097	0	ADAMDEC1
Stromal	0	4.34606	0.837	0.069	0	LUM
Stromal	0	4.30416	0.975	0.191	0	COL3A1
Stromal	0	4.23679	0.902	0.147	0	COL1A1
Stromal	0	4.15316	0.894	0.128	0	COL1A2
Stromal	0	3.92095	0.578	0.064	0	CFD
Stromal	0	3.79945	0.545	0.18	0	MGP
Stromal	0	3.63859	0.643	0.041	0	FBLN1
Stromal	0	3.52204	0.8	0.09	0	MFAP4
Stromal	0	3.46932	0.772	0.067	0	C1R
Stromal	0	3.36064	0.477	0.096	0	POSTN
Stromal	0	3.34428	0.254	0.025	0	C7
Stromal	0	3.26435	0.678	0.149	0	FN1
Stromal	0	3.14694	0.722	0.048	0	C1S
Stromal	0	3.11922	0.465	0.033	0	CCDC80
Stromal	0	2.96748	0.353	0.014	0	ADH1B
Stromal	0	2.96278	0.663	0.046	0	MMP2
Stromal	0	2.85436	0.747	0.093	0	COL6A2
Stromal	0	2.85068	0.463	0.033	0	IGFBP6
Stromal	0	2.66786	0.741	0.141	0	SERPING1
Stromal	0	2.62442	0.651	0.074	0	COL6A1
Stromal	0	2.59467	0.915	0.296	0	SPARC
Stromal	0	2.59063	0.267	0.009	0	DPT
Stromal	0	2.58449	0.629	0.093	0	LTBP4
Stromal	0	2.53028	0.472	0.049	0	CFH
Stromal	0	2.51408	0.517	0.029	0	CTSK
Stromal	0	2.51048	0.484	0.038	0	COL6A3
Stromal	0	2.50841	0.426	0.045	0	COL14A1
Stromal	0	2.5064	0.32	0.022	0	OGN
Stromal	0	2.45916	0.328	0.052	0	PLAT
Stromal	0	2.44629	0.395	0.012	0	PDGFRA
Stromal	0	2.43361	0.446	0.027	0	TCF21
Stromal	0	2.42211	0.911	0.286	0	LGALS1
Stromal	0	2.41117	0.418	0.055	0	APOE
Stromal	0	2.39957	0.526	0.078	0	CXCL12
Stromal	0	2.37633	0.492	0.04	0	PTN
Stromal	0	2.31779	0.453	0.032	0	PCOLCE
Stromal	0	2.27437	0.376	0.028	0	ABI3BP
Stromal	0	2.27306	0.518	0.208	0	CTSC
Stromal	0	2.2632	0.435	0.034	0	VCAN
Stromal	0	2.24637	0.684	0.214	0	TIMP1
Stromal	0	2.24376	0.357	0.021	0	EFEMP1
Stromal	0	2.19864	0.31	0.014	0	STMN2
Stromal	0	2.19413	0.667	0.264	0	GSN
Stromal	0	2.18911	0.472	0.042	0	COL5A1
Stromal	0	2.14537	0.547	0.119	0	TGFBI
Stromal	0	2.14194	0.323	0.022	0	FGF7
Stromal	0	2.10117	0.409	0.097	0	CCL2
Stromal	0	2.04798	0.367	0.025	0	CYGB
Stromal	0	2.04685	0.448	0.044	0	COL5A2
Stromal	0	2.00053	0.415	0.047	0	THY1
Stromal	0	1.99537	0.424	0.06	0	PLAC9
Stromal	0	1.98811	0.461	0.065	0	LAMA4
Stromal	0	1.97834	0.5	0.092	0	FSTL1
Stromal	0	1.97457	0.33	0.056	0	EDIL3
Stromal	0	1.97174	0.319	0.021	0	BMP4
Stromal	0	1.95466	0.495	0.119	0	LAMB1
Stromal	0	1.92679	0.275	0.018	0	SERPINF1
Stromal	0	1.92167	0.357	0.022	0	OLFML3
Stromal	0	1.91852	0.478	0.123	0	MATN2
Stromal	0	1.91667	0.352	0.042	0	SPON2
Stromal	0	1.91471	0.365	0.043	0	PROCR
Stromal	0	1.80413	0.547	0.185	0	RARRES2
Stromal	0	1.79347	0.572	0.259	0	TMEM176B
Stromal	0	1.78373	0.375	0.071	0	GPX3
Stromal	0	1.75502	0.686	0.343	0	CEBPD
Stromal	0	1.73741	0.41	0.057	0	SDC2
Stromal	0	1.73252	0.373	0.092	0	PLPP3
Stromal	0	1.73052	0.347	0.046	0	FBN1
Stromal	0	1.71776	0.638	0.231	0	EMP3
Stromal	0	1.69743	0.604	0.272	0	ANXA5
Stromal	0	1.68416	0.32	0.045	0	RBP1
Stromal	0	1.67692	0.471	0.179	0	S100A13
Stromal	0	1.67266	0.497	0.23	0	TMEM176A
Stromal	0	1.63791	0.273	0.052	0	IGFBP3
Stromal	0	1.63679	0.707	0.171	0	CALD1
Stromal	0	1.61854	0.831	0.489	0	CD63
Stromal	0	1.61078	0.391	0.146	0	OAF
Stromal	0	1.60318	0.273	0.02	0	PITX1
Stromal	0	1.59856	0.4	0.106	0	SOD3
Stromal	0	1.59664	0.548	0.132	0	PMP22
Stromal	0	1.5946	0.382	0.089	0	TIMP2
Stromal	0	1.59459	0.26	0.014	0	MXRA5
Stromal	0	1.59127	0.348	0.049	0	AEBP1
Stromal	0	1.58853	0.32	0.032	0	MXRA8
Stromal	0	1.58773	0.288	0.022	0	EMILIN1
Stromal	0	1.57747	0.363	0.085	0	IGFBP5
Stromal	0	1.56884	0.567	0.147	0	SELENOM
Stromal	0	1.56701	0.416	0.114	0	LAMC1
Stromal	0	1.56327	0.317	0.083	0	CD302
Stromal	0	1.55528	0.558	0.266	0	LGALS3BP
Stromal	0	1.54547	0.329	0.048	0	NID1
Stromal	0	1.53966	0.62	0.346	0	CD81
Stromal	0	1.53734	0.481	0.177	0	S100A4
Stromal	0	1.52112	0.335	0.049	0	SGCE
Stromal	0	1.51811	0.731	0.414	0	LAPTM4A
Stromal	0	1.51029	0.429	0.142	0	PLPP1
Stromal	0	1.50979	0.286	0.04	0	CYBRD1
Stromal	0	1.50916	0.35	0.062	0	TFPI
Stromal	0	1.48254	0.305	0.061	0	LHFPL6
Stromal	0	1.47088	0.395	0.196	0	NBL1
Stromal	0	1.4663	0.255	0.016	0	ECM1
Stromal	0	1.45709	0.303	0.037	0	EFEMP2
Stromal	0	1.4497	0.46	0.178	0	IL6ST
Stromal	0	1.44741	0.591	0.217	0	A2M
Stromal	0	1.44268	0.316	0.088	0	LRP1
Stromal	0	1.44108	0.307	0.06	0	HTRA1
Stromal	0	1.43601	0.257	0.055	0	NNMT
Stromal	0	1.41916	0.346	0.159	0	CCN2
Stromal	0	1.40698	0.29	0.055	0	AKAP12
Stromal	0	1.37679	0.338	0.085	0	MFGE8
Stromal	0	1.34183	0.834	0.373	0	VIM
Stromal	0	1.33115	0.294	0.076	0	FILIP1L
Stromal	0	1.28377	0.353	0.126	0	EPB41L2
Stromal	0	1.24555	0.428	0.106	0	FHL1
Stromal	0	1.24218	0.333	0.14	0	CCN1
Stromal	0	1.22294	0.399	0.183	0	CRTAP
Stromal	0	1.22149	0.364	0.147	0	NUPR1
Stromal	0	1.21848	0.475	0.204	0	SELENOP
Stromal	0	1.2083	0.354	0.164	0	VKORC1
Stromal	0	1.19925	0.303	0.088	0	TSPAN4
Stromal	0	1.19655	0.892	0.526	0	IFITM3
Stromal	0	1.18903	0.853	0.357	0	IGFBP7
Stromal	0	1.17876	0.266	0.106	0	NFIA
Stromal	0	1.17663	0.294	0.135	0	UBE2E3
Stromal	0	1.17016	0.681	0.457	0	CD99
Stromal	0	1.14796	0.309	0.121	0	CALU
Stromal	0	1.13552	0.42	0.23	0	BEX3
Stromal	0	1.11615	0.501	0.19	0	ANXA1
Stromal	0	1.11338	0.893	0.644	0	S100A6
Stromal	0	1.11318	0.385	0.161	0	TCF4
Stromal	0	1.10293	0.363	0.166	0	SERPINH1
Stromal	0	1.09917	0.271	0.116	0	FAM114A1
Stromal	0	1.07018	0.299	0.136	0	PLD3
Stromal	0	1.06534	0.394	0.243	0	NENF
Stromal	0	1.06462	0.332	0.149	0	RTL8C
Stromal	0	1.05814	0.546	0.344	0	EID1
Stromal	0	1.04922	0.267	0.163	0	RNASE4
Stromal	0	1.04102	0.282	0.114	0	RGS10
Stromal	0	1.03646	0.618	0.451	0	PPIB
Stromal	0	1.03355	0.262	0.085	0	COL15A1
Stromal	0	1.01801	0.467	0.291	0	PTMS
Stromal	0	1.01756	0.321	0.191	0	ARID5B
Stromal	0	1.01418	0.279	0.153	0	PPIC
Stromal	0	1.00464	0.532	0.346	0	ITGB1
Stromal	0	1.00166	0.309	0.157	0	GINM1
Stromal	0	0.998495	0.328	0.215	0	CEBPB
Stromal	0	0.976305	0.297	0.168	0	TMEM35B
Stromal	0	0.974794	0.272	0.088	0	PPP1R14A
Stromal	0	0.972102	0.589	0.396	0	PSAP
Stromal	0	0.963537	0.379	0.162	0	TIMP3
Stromal	0	0.956891	0.33	0.139	0	EMP1
Stromal	0	0.956523	0.278	0.173	0	C1orf21
Stromal	0	0.955495	0.331	0.197	0	MDK
Stromal	0	0.953889	0.254	0.11	0	SPRY1
Stromal	0	0.941472	0.312	0.109	0	COL4A2
Stromal	0	0.933775	0.27	0.154	0	RCN1
Stromal	0	0.927413	0.319	0.106	0	PRNP
Stromal	0	0.926551	0.261	0.1	0	RBPMS
Stromal	0	0.918996	0.381	0.291	0	APLP2
Stromal	0	0.915333	0.81	0.533	0	CST3
Stromal	0	0.902214	0.289	0.17	0	TCIM
Stromal	0	0.893117	0.721	0.515	0	ANXA2
Stromal	0	0.87172	0.25	0.086	0	CAVIN3
Stromal	0	0.866716	0.252	0.169	0	TMEM98
Stromal	0	0.844117	0.251	0.141	0	WARS
Stromal	0	0.827391	0.411	0.309	0	RABAC1
Stromal	0	0.824181	0.402	0.286	0	CTSB
Stromal	0	0.816334	0.339	0.258	0	ATRAID
Stromal	0	0.815485	0.29	0.183	0	LEPROT
Stromal	0	0.80599	0.421	0.161	0	C11orf96
Stromal	0	0.803913	0.472	0.327	0	AHNAK
Stromal	0	0.793734	0.528	0.297	0	LY6E
Stromal	0	0.790621	0.309	0.24	0	LRPAP1
Stromal	0	0.773291	0.467	0.38	0	BSG
Stromal	0	0.76719	0.268	0.193	0	SPATS2L
Stromal	0	0.764558	0.568	0.434	0	S100A11
Stromal	0	0.753712	0.362	0.136	0	COL4A1
Stromal	0	0.74534	0.377	0.232	0	CNN3
Stromal	0	0.744644	0.285	0.181	0	TCEAL4
Stromal	0	0.733265	0.309	0.23	0	EMP2
Stromal	0	0.732229	0.29	0.213	0	SEC31A
Stromal	0	0.70564	0.571	0.489	0	MORF4L1
Stromal	0	0.681525	0.456	0.354	0	RRBP1
Stromal	0	0.666423	0.499	0.311	0	TUBA1A
Stromal	0	0.662765	0.382	0.317	0	YBX3
Stromal	0	0.659229	0.433	0.358	0	TPM4
Stromal	0	0.644864	0.274	0.156	0	DST
Stromal	0	0.608961	0.574	0.497	0	NUCKS1
Stromal	0	0.594178	0.551	0.478	0	PDIA3
Stromal	0	0.591842	0.64	0.545	0	HSP90B1
Stromal	0	0.582383	0.941	0.83	0	FTL
Stromal	0	0.575938	0.55	0.504	0	GABARAP
Stromal	0	0.571562	0.725	0.541	0	ITM2B
Stromal	0	0.515362	0.618	0.264	0	SPARCL1
Stromal	0	0.456089	0.985	0.923	0	FTH1
Stromal	0	0.420448	0.6	0.563	0	SKP1
Stromal	0	0.315606	0.614	0.429	0	IFITM2
T cell	0	4.93564	0.424	0.022	0	CCL5
T cell	0	3.41276	0.619	0.068	0	TRBC2
T cell	0	3.36821	0.548	0.008	0	CD3D
T cell	0	3.36337	0.434	0.007	0	TRBC1
T cell	0	3.24763	0.452	0.013	0	IL7R
T cell	0	3.12343	0.5	0.008	0	CD7
T cell	0	3.0426	0.329	0.005	0	KLRB1
T cell	0	2.73287	0.709	0.162	0	SRGN
T cell	0	2.64544	0.446	0.049	0	TRAC
T cell	0	2.56931	0.391	0.005	0	CD2
T cell	0	2.44979	0.571	0.148	0	RGS1
T cell	0	2.43648	0.437	0.033	0	FYB1
T cell	0	2.39502	0.418	0.043	0	HCST
T cell	0	2.39071	0.447	0.163	0	TNFAIP3
T cell	0	2.31855	0.5	0.168	0	IL32
T cell	0	2.31116	0.376	0.005	0	CD3E
T cell	0	2.1384	0.719	0.206	0	CD69
T cell	0	2.06836	0.665	0.171	0	PTPRC
T cell	0	2.02973	0.84	0.617	0	DNAJB1
T cell	0	1.99346	0.514	0.169	0	DUSP2
T cell	0	1.95592	0.371	0.132	0	NR4A2
T cell	0	1.94365	0.467	0.145	0	IL2RG
T cell	0	1.92427	0.273	0.003	0	CD3G
T cell	0	1.83869	0.318	0.082	0	ZNF331
T cell	0	1.83452	0.257	0.004	0	CD96
T cell	0	1.79821	0.256	0.009	0	TCF7
T cell	0	1.77966	0.332	0.091	0	TSPYL2
T cell	0	1.76228	0.388	0.089	0	EVL
T cell	0	1.75926	0.75	0.235	0	CD52
T cell	0	1.75074	0.687	0.25	0	ARHGDIB
T cell	0	1.7404	0.801	0.633	0	HSPA8
T cell	0	1.73704	0.41	0.268	0	HSPH1
T cell	0	1.71831	0.476	0.361	0	ID2
T cell	0	1.68771	0.396	0.239	0	YPEL5
T cell	0	1.68412	0.277	0.028	0	LCK
T cell	0	1.67417	0.419	0.147	0	ETS1
T cell	0	1.65626	0.502	0.155	0	RAC2
T cell	0	1.61369	0.374	0.099	0	GIMAP7
T cell	0	1.55536	0.428	0.251	0	ELF1
T cell	0	1.54929	0.365	0.094	0	CYTIP
T cell	0	1.49853	0.603	0.377	0	TSC22D3
T cell	0	1.48726	0.399	0.143	0	STK17A
T cell	0	1.46853	0.341	0.122	0	LTB
T cell	0	1.45494	0.851	0.765	0	HSP90AA1
T cell	0	1.43459	0.381	0.216	0	RGS2
T cell	0	1.42429	0.795	0.565	0	BTG1
T cell	0	1.4192	0.683	0.664	0	HSPA1A
T cell	0	1.41611	0.543	0.433	0	DNAJA1
T cell	0	1.4154	0.597	0.52	0	HSPE1
T cell	0	1.40754	0.316	0.118	0	PLAAT4
T cell	0	1.39749	0.438	0.161	0	CXCR4
T cell	0	1.36724	0.354	0.129	0	STK17B
T cell	0	1.32924	0.328	0.143	0	SLC2A3
T cell	0	1.32196	0.264	0.08	0	SEPTIN1
T cell	0	1.31861	0.332	0.202	0	FKBP5
T cell	0	1.31229	0.591	0.487	0	KLF6
T cell	0	1.31185	0.27	0.073	0	APBB1IP
T cell	0	1.29603	0.788	0.746	0	HSP90AB1
T cell	0	1.2901	0.311	0.121	0	RGCC
T cell	0	1.28514	0.918	0.87	0	UBB
T cell	0	1.28212	0.74	0.597	0	DUSP1
T cell	0	1.26834	0.329	0.138	0	GMFG
T cell	0	1.26627	0.395	0.13	0	LCP1
T cell	0	1.22481	0.566	0.495	0	HSPA1B
T cell	0	1.22194	0.545	0.426	0	FOSB
T cell	0	1.21468	0.89	0.835	0	JUN
T cell	0	1.18564	0.798	0.706	0	JUNB
T cell	0	1.18347	0.384	0.136	0	CORO1A
T cell	0	1.16867	0.282	0.109	0	WIPF1
T cell	0	1.15328	0.401	0.311	0	MCL1
T cell	0	1.14819	0.271	0.15	0	CLEC2B
T cell	0	1.13941	0.633	0.491	0	PNRC1
T cell	0	1.1375	0.663	0.606	0	NFKBIA
T cell	0	1.12135	0.828	0.699	0	DDX5
T cell	0	1.08722	0.377	0.267	0	DDIT4
T cell	0	1.07413	0.506	0.418	0	NR4A1
T cell	0	1.04269	0.384	0.195	0	SMAP2
T cell	0	1.03101	0.629	0.446	0	IFITM2
T cell	0	1.0297	0.984	0.931	0	TMSB4X
T cell	0	1.02743	0.673	0.578	0	SH3BGRL3
T cell	0	1.01195	0.349	0.139	0	CD53
T cell	0	0.996637	0.492	0.409	0	BTG2
[truncated: 948 more rows]
