# Supplementary material for: Impairment of stromal-epithelial regenerative cross-talk in Hirschsprung disease primes for the progression to enterocolitis
Source: Sci Transl Med. Author manuscript; Available in PMC 2025 Nov 10. (PMC7618341; doi:10.1126/scitranslmed.adp4679)
Supplement: data file S3 [file EMS210296-supplement-data_file_S3.xlsx]

## Sheet: Sheet1
Data File S3. Differentially expressed genes for epithelial cell types.
cluster	p_val	avg_log2FC	pct.1	pct.2	p_val_adj	gene
TA	0	1.25862	0.622	0.303	0	CA2
TA	0	1.22748	0.646	0.303	0	LGALS2
TA	0	1.0422	0.584	0.279	0	PLA2G2A
TA	0	1.03918	0.793	0.622	0	C15orf48
TA	0	0.889007	0.823	0.728	0	TXN
TA	0	0.884688	0.54	0.243	0	ADH1C
TA	0	0.839485	0.308	0.13	0	LCN2
TA	0	0.837646	0.57	0.302	0	PCK1
TA	0	0.708379	0.736	0.607	0	ATP5MC3
TA	0	0.702634	0.672	0.509	0	SUCLG1
TA	0	0.683885	0.896	0.773	0	PIGR
TA	0	0.682401	0.563	0.324	0	SFN
TA	0	0.673787	0.604	0.421	0	MGST3
TA	0	0.653077	0.688	0.534	0	DBI
TA	0	0.645718	0.399	0.172	0	SLPI
TA	0	0.62574	0.531	0.328	0	MGST1
TA	0	0.622306	0.755	0.635	0	TPI1
TA	0	0.619817	0.612	0.33	0	CES2
TA	0	0.617814	0.757	0.614	0	HSPE1
TA	0	0.60665	0.63	0.453	0	FAM162A
TA	0	0.603954	0.552	0.324	0	OLFM4
TA	0	0.603393	0.667	0.483	0	CYC1
TA	0	0.594708	0.418	0.218	0	CA1
TA	0	0.586771	0.75	0.59	0	GPX2
TA	0	0.57311	0.88	0.816	0	GAPDH
TA	0	0.56581	0.738	0.659	0	SLC25A5
TA	0	0.558104	0.408	0.175	0	B3GNT7
TA	0	0.554733	0.604	0.413	0	NXPE4
TA	0	0.549025	0.626	0.451	0	ATP5MC1
TA	0	0.547767	0.84	0.792	0	LGALS3
TA	0	0.539053	0.861	0.807	0	S100A10
TA	0	0.533785	0.712	0.575	0	CD24
TA	0	0.529672	0.608	0.4	0	GOLM1
TA	0	0.528328	0.59	0.417	0	UQCRFS1
TA	0	0.523905	0.738	0.635	0	ATP5F1B
TA	0	0.520915	0.316	0.142	0	PLCE1
TA	0	0.518807	0.721	0.616	0	COX5A
TA	0	0.5181	0.651	0.451	0	CYBA
TA	0	0.516622	0.678	0.526	0	CYCS
TA	0	0.515391	0.781	0.678	0	PPIA
TA	0	0.507469	0.626	0.479	0	ATP5PB
TA	0	0.502453	0.702	0.54	0	CHCHD10
TA	0	0.50179	0.752	0.68	0	COX6A1
TA	0	0.500862	0.633	0.476	0	NDUFB9
TA	0	0.49647	0.662	0.519	0	ATP5F1A
TA	0	0.493861	0.379	0.157	0	CHP2
TA	0	0.48837	0.522	0.317	0	CMBL
TA	0	0.487276	0.741	0.635	0	GSTP1
TA	0	0.483905	0.688	0.557	0	SLC25A3
TA	0	0.479733	0.686	0.566	0	ATP5PD
TA	0	0.479204	0.537	0.338	0	SQOR
TA	0	0.476512	0.679	0.553	0	COX8A
TA	0	0.475491	0.799	0.737	0	COX4I1
TA	0	0.472007	0.642	0.472	0	ENO1
TA	0	0.469606	0.704	0.597	0	HINT1
TA	0	0.469601	0.677	0.52	0	S100A11
TA	0	0.468883	0.745	0.648	0	ANXA2
TA	0	0.46693	0.673	0.55	0	ATP5PO
TA	0	0.46093	0.597	0.414	0	PKM
TA	0	0.459942	0.385	0.188	0	GGH
TA	0	0.454478	0.585	0.433	0	MPC2
TA	0	0.453199	0.635	0.482	0	EIF3K
TA	0	0.452427	0.631	0.423	0	SELENBP1
TA	0	0.45156	0.448	0.242	0	CFTR
TA	0	0.446086	0.554	0.376	0	PLP2
TA	0	0.444946	0.525	0.324	0	ETHE1
TA	0	0.443066	0.81	0.739	0	COX5B
TA	0	0.440246	0.515	0.33	0	FABP5
TA	0	0.438208	0.673	0.543	0	NDUFB2
TA	0	0.437077	0.376	0.177	0	PXMP2
TA	0	0.434356	0.797	0.74	0	PFN1
TA	0	0.43346	0.535	0.367	0	NDUFAB1
TA	0	0.431839	0.707	0.555	0	ATP5F1D
TA	0	0.428036	0.64	0.482	0	UQCRC1
TA	0	0.426882	0.435	0.236	0	PYCARD
TA	0	0.419536	0.588	0.409	0	CYSTM1
TA	0	0.419259	0.485	0.293	0	NDUFV1
TA	0	0.419154	0.723	0.601	0	ATP5IF1
TA	0	0.418115	0.496	0.302	0	MRPL12
TA	0	0.41713	0.546	0.367	0	TUFM
TA	0	0.411943	0.409	0.213	0	NOX1
TA	0	0.411822	0.554	0.361	0	CISD3
TA	0	0.409743	0.527	0.342	0	NDUFS7
TA	0	0.405607	0.577	0.405	0	NDUFB8
TA	0	0.400729	0.315	0.147	0	SLC28A2
TA	0	0.398272	0.472	0.297	0	NAA38
TA	0	0.390168	0.46	0.277	0	UGT2A3
TA	0	0.387555	0.507	0.326	0	NDUFS8
TA	0	0.384951	0.416	0.235	0	BOLA3
TA	0	0.384494	0.543	0.365	0	TECR
TA	0	0.377634	0.31	0.131	0	SPINK5
TA	0	0.374336	0.406	0.218	0	OAT
TA	0	0.374163	0.532	0.336	0	S100A14
TA	0	0.359265	0.308	0.137	0	NECTIN3
TA	0	0.356881	0.401	0.221	0	ACADS
TA	0	0.349732	0.334	0.164	0	ACSL3
TA	0	0.348174	0.397	0.226	0	HADH
TA	0	0.346213	0.378	0.193	0	SIAE
TA	0	0.326747	0.434	0.254	0	PLBD1
TA	0	0.309511	0.349	0.163	0	DHRS11
TA	0	0.305918	0.285	0.127	0	GSTM4
Goblet cells	0	4.37323	0.835	0.142	0	MUC2
Goblet cells	0	4.33446	0.385	0.103	0	ZG16
Goblet cells	0	3.99241	0.94	0.609	0	TFF3
Goblet cells	0	3.98912	0.644	0.117	0	ITLN1
Goblet cells	0	3.92694	0.756	0.145	0	FCGBP
Goblet cells	0	3.60165	0.455	0.053	0	CLCA1
Goblet cells	0	3.27585	0.52	0.061	0	SPINK4
Goblet cells	0	2.5836	0.564	0.037	0	REP15
Goblet cells	0	2.4779	0.302	0.068	0	REG4
Goblet cells	0	2.26629	0.753	0.368	0	ST6GALNAC1
Goblet cells	0	2.17897	0.49	0.057	0	RAP1GAP
Goblet cells	0	2.14254	0.634	0.334	0	WFDC2
Goblet cells	0	1.86682	0.463	0.048	0	SERPINA1
Goblet cells	0	1.77398	0.568	0.327	0	SYTL2
Goblet cells	0	1.67183	0.469	0.196	0	BCAS1
Goblet cells	0	1.63322	0.465	0.192	0	KLK1
Goblet cells	0	1.58498	0.537	0.261	0	NEDD4L
Goblet cells	0	1.4816	0.45	0.077	0	HEPACAM2
Goblet cells	0	1.45716	0.397	0.041	0	LRRC26
Goblet cells	0	1.43607	0.443	0.225	0	GSN
Goblet cells	0	1.34802	0.524	0.302	0	RASD1
Goblet cells	0	1.33595	0.309	0.074	0	MLPH
Goblet cells	0	1.31909	0.322	0.018	0	ATOH1
Goblet cells	0	1.31175	0.351	0.117	0	NPDC1
Goblet cells	0	1.28285	0.449	0.148	0	HPCAL1
Goblet cells	0	1.27424	0.349	0.067	0	SPDEF
Goblet cells	0	1.27193	0.412	0.141	0	SCNN1A
Goblet cells	0	1.23537	0.784	0.621	0	TPM1
Goblet cells	0	1.17826	0.404	0.129	0	ANXA13
Goblet cells	0	1.15354	0.469	0.292	0	ASPH
Goblet cells	0	1.14567	0.338	0.098	0	HES6
Goblet cells	0	1.11227	0.596	0.418	0	SLC12A2
Goblet cells	0	1.10398	0.298	0.05	0	SELENOM
Goblet cells	0	1.05757	0.328	0.069	0	NEURL1
Goblet cells	0	1.04333	0.299	0.02	0	FRZB
Goblet cells	0	1.01529	0.717	0.579	0	AKAP9
Goblet cells	0	0.961789	0.409	0.188	0	IL13RA1
Goblet cells	0	0.744423	0.83	0.832	0	KRT18
Stem cells	0	1.43456	0.575	0.107	0	ASCL2
Stem cells	0	1.26465	0.375	0.034	0	SMOC2
Stem cells	0	1.24577	0.373	0.03	0	LGR5
Stem cells	0	1.06562	0.779	0.421	0	ETS2
Stem cells	0	1.0495	0.492	0.135	0	RGMB
Stem cells	0	1.00397	0.889	0.65	0	PRDX5
Stem cells	0	0.995544	0.645	0.32	0	RARRES2
Stem cells	0	0.992816	0.829	0.494	0	LEFTY1
Stem cells	0	0.960575	0.933	0.805	0	MT-ND4L
Stem cells	0	0.897068	0.851	0.62	0	MT1G
Stem cells	0	0.888898	0.986	0.824	0	RPL34
Stem cells	0	0.882087	0.984	0.8	0	RPL5
Stem cells	0	0.872328	0.554	0.223	0	CDCA7
Stem cells	0	0.867246	0.969	0.772	0	RPL39
Stem cells	0	0.8292	0.986	0.814	0	RPS6
Stem cells	0	0.799991	0.996	0.903	0	RPS18
Stem cells	0	0.786524	0.548	0.306	0	MT1F
Stem cells	0	0.76739	0.978	0.81	0	RPS3A
Stem cells	0	0.754988	0.994	0.88	0	RPL31
Stem cells	0	0.753317	0.948	0.734	0	RPL36A
Stem cells	0	0.727295	0.918	0.678	0	TSPAN8
Stem cells	0	0.72719	0.923	0.675	0	RPS4X
Stem cells	0	0.726001	0.97	0.925	0	MT-ND3
Stem cells	0	0.721223	0.996	0.987	0	MT-CYB
Stem cells	0	0.720955	0.993	0.911	0	RPS27
Stem cells	0	0.717139	0.965	0.762	0	RPL17
Stem cells	0	0.692628	0.993	0.895	0	RPL13
Stem cells	0	0.691866	0.99	0.869	0	RPS19
Stem cells	0	0.689078	0.983	0.822	0	RPL32
Stem cells	0	0.663981	0.917	0.731	0	RPS5
Stem cells	0	0.663624	0.343	0.106	0	ALDH1B1
Stem cells	0	0.662645	0.951	0.747	0	RPL7
Stem cells	0	0.656908	0.731	0.408	0	SLC12A2
Stem cells	0	0.656508	0.958	0.745	0	RPS7
Stem cells	0	0.651812	0.747	0.522	0	RPS4Y1
Stem cells	0	0.649524	0.992	0.881	0	RPLP1
Stem cells	0	0.648283	0.438	0.152	0	EPHB3
Stem cells	0	0.64578	0.968	0.776	0	RPS23
Stem cells	0	0.641112	0.719	0.472	0	GAS5
Stem cells	0	0.637327	0.978	0.819	0	RPS14
Stem cells	0	0.632367	0.975	0.803	0	RPL15
Stem cells	0	0.631353	0.781	0.522	0	NOP53
Stem cells	0	0.628645	0.945	0.724	0	EEF1G
Stem cells	0	0.623951	0.99	0.866	0	RPL37
Stem cells	0	0.621456	0.731	0.476	0	RSL1D1
Stem cells	0	0.620782	0.97	0.77	0	RPL9
Stem cells	0	0.618091	0.48	0.221	0	CYP2W1
Stem cells	0	0.61568	0.957	0.74	0	RPL6
Stem cells	0	0.607878	0.884	0.637	0	SNHG29
Stem cells	0	0.605897	0.976	0.809	0	RPL29
Stem cells	0	0.604112	0.965	0.801	0	RPL12
Stem cells	0	0.602458	0.959	0.777	0	RPL26
Stem cells	0	0.595131	0.991	0.878	0	RPS2
Stem cells	0	0.589368	0.896	0.654	0	NPM1
Stem cells	0	0.588713	0.972	0.795	0	RPL14
Stem cells	0	0.581038	0.699	0.476	0	EIF3E
Stem cells	0	0.560142	0.939	0.743	0	RPS25
Stem cells	0	0.552343	0.944	0.745	0	RPL23
Stem cells	0	0.55109	0.972	0.791	0	RPL3
Stem cells	0	0.548893	0.976	0.829	0	RPS3
Stem cells	0	0.547896	0.977	0.841	0	RPL11
Stem cells	0	0.542185	0.979	0.821	0	PABPC1
Stem cells	0	0.539471	0.992	0.983	0	MT-ND4
Stem cells	0	0.537466	0.994	0.99	0	MT-CO3
Stem cells	0	0.536572	0.996	0.911	0	EEF1A1
Stem cells	0	0.532911	0.987	0.854	0	RPL18A
Stem cells	0	0.531746	0.965	0.825	0	RPL23A
Stem cells	0	0.528616	0.991	0.889	0	RPL13A
Stem cells	0	0.518121	0.979	0.855	0	RPL36
Stem cells	0	0.516855	0.965	0.779	0	RPS24
Stem cells	0	0.508948	0.418	0.195	0	PIK3R1
Stem cells	0	0.507942	0.973	0.803	0	RPS8
Stem cells	0	0.504894	0.97	0.796	0	RPL18
Stem cells	0	0.494093	0.973	0.799	0	RPLP0
Stem cells	0	0.484614	0.322	0.125	0	AQP1
Stem cells	0	0.480074	0.992	0.981	0	MT-ATP6
BEST4+ epithelial	0	5.48387	0.28	0.031	0	GUCA2B
BEST4+ epithelial	0	4.41515	0.875	0.036	0	CA7
BEST4+ epithelial	0	3.70515	0.59	0.143	0	GUCA2A
BEST4+ epithelial	0	3.32094	0.671	0.062	0	CA4
BEST4+ epithelial	0	2.94485	0.473	0.008	0	BEST4
BEST4+ epithelial	0	2.66416	0.453	0.005	0	OTOP2
BEST4+ epithelial	0	2.45087	0.739	0.057	0	SPIB
BEST4+ epithelial	0	2.09588	0.467	0.083	0	DMBT1
BEST4+ epithelial	0	1.81401	0.319	0.036	0	LYPD8
BEST4+ epithelial	0	1.78018	0.538	0.185	0	KRT20
BEST4+ epithelial	0	1.70535	0.624	0.183	0	CEACAM6
BEST4+ epithelial	0	1.60054	0.476	0.05	0	CTSE
BEST4+ epithelial	0	1.48594	0.556	0.113	0	HEPACAM2
BEST4+ epithelial	0	1.48239	0.552	0.202	0	HES4
BEST4+ epithelial	0	1.18411	0.437	0.092	0	NEURL1
BEST4+ epithelial	0	1.11894	0.256	0.038	0	NBPF14
BEST4+ epithelial	0	1.07047	0.309	0.044	0	NOTCH2
BEST4+ epithelial	0	1.06676	0.323	0.065	0	LYZ
BEST4+ epithelial	0	1.03362	0.299	0.057	0	SCIN
Colonocyte	0	4.03837	0.818	0.072	0	CEACAM7
Colonocyte	0	3.88225	0.828	0.105	0	SLC26A3
Colonocyte	0	3.29482	0.828	0.267	0	SELENOP
Colonocyte	0	3.0892	0.834	0.168	0	KRT20
Colonocyte	0	3.01032	0.37	0.02	0	CLCA4
Colonocyte	0	2.93583	0.977	0.607	0	FABP1
Colonocyte	0	2.79798	0.781	0.131	0	GUCA2A
Colonocyte	0	2.67161	0.34	0.008	0	AQP8
Colonocyte	0	2.62219	0.703	0.176	0	CEACAM6
Colonocyte	0	2.57928	0.62	0.114	0	PLAC8
Colonocyte	0	2.53222	0.506	0.027	0	MS4A12
Colonocyte	0	2.50628	0.511	0.133	0	ISG15
Colonocyte	0	2.44078	0.609	0.07	0	CEACAM1
Colonocyte	0	2.42514	0.99	0.884	0	PHGR1
Colonocyte	0	2.33574	0.874	0.48	0	TSPAN1
Colonocyte	0	2.32805	0.744	0.36	0	SLC26A2
Colonocyte	0	2.2133	0.905	0.577	0	MUC12
Colonocyte	0	2.20539	0.755	0.322	0	CA1
Colonocyte	0	2.06383	0.577	0.123	0	MALL
Colonocyte	0	1.94624	0.539	0.178	0	ANPEP
Colonocyte	0	1.9376	0.504	0.089	0	CDKN2B-AS1
Colonocyte	0	1.92971	0.523	0.066	0	CA4
Colonocyte	0	1.88723	0.507	0.094	0	TRIM31
Colonocyte	0	1.87033	0.841	0.559	0	IFI27
Colonocyte	0	1.85027	0.425	0.086	0	EMP1
Colonocyte	0	1.74714	0.854	0.681	0	CKB
Colonocyte	0	1.72731	0.34	0.067	0	CD177
Colonocyte	0	1.7115	0.709	0.277	0	CDHR5
Colonocyte	0	1.7069	0.332	0.08	0	PRAP1
Colonocyte	0	1.68491	0.789	0.55	0	CEACAM5
Colonocyte	0	1.64288	0.416	0.055	0	SLC6A8
Colonocyte	0	1.64102	0.542	0.259	0	ASS1
Colonocyte	0	1.63559	0.526	0.188	0	SDCBP2
Colonocyte	0	1.63477	0.444	0.111	0	HPGD
Colonocyte	0	1.62364	0.54	0.269	0	ATP1B3
Colonocyte	0	1.60925	0.57	0.256	0	IL32
Colonocyte	0	1.60859	0.469	0.12	0	GCNT3
Colonocyte	0	1.59694	0.583	0.299	0	MUC13
Colonocyte	0	1.57313	0.62	0.228	0	DST
Colonocyte	0	1.57042	0.463	0.162	0	MEP1A
Colonocyte	0	1.54479	0.338	0.005	0	TMIGD1
Colonocyte	0	1.54358	0.903	0.755	0	HLA-A
Colonocyte	0	1.54218	0.62	0.359	0	RHOC
Colonocyte	0	1.5148	0.636	0.353	0	GPA33
Colonocyte	0	1.49018	0.42	0.072	0	LINC01133
Colonocyte	0	1.48978	0.354	0.057	0	SAMD9
Colonocyte	0	1.45738	0.958	0.893	0	S100A6
Colonocyte	0	1.4196	0.442	0.093	0	MYO15B
Colonocyte	0	1.41248	0.92	0.749	0	KRT19
Colonocyte	0	1.40173	0.733	0.509	0	CTSD
Colonocyte	0	1.39858	0.383	0.074	0	COL17A1
Colonocyte	0	1.38914	0.384	0.075	0	C2orf88
Colonocyte	0	1.36124	0.426	0.108	0	SCNN1B
Colonocyte	0	1.33444	0.957	0.791	0	FXYD3
Colonocyte	0	1.27419	0.591	0.294	0	MGLL
Colonocyte	0	1.21747	0.275	0.023	0	TRPM6
Colonocyte	0	1.21472	0.91	0.78	0	HLA-B
Colonocyte	0	1.19959	0.302	0.028	0	CDA
Colonocyte	0	1.1813	0.354	0.093	0	HHLA2
Colonocyte	0	1.15452	0.454	0.173	0	MYH14
Colonocyte	0	1.15149	0.315	0.045	0	SLC51B
Colonocyte	0	1.12652	0.959	0.88	0	KRT8
Colonocyte	0	0.980757	0.263	0.041	0	BTNL3
Colonocyte	0	0.901614	0.271	0.059	0	CLIC5
Colonocyte	0	0.305221	0.295	0.029	0	GUCA2B
Tuft	0	5.52319	0.904	0.005	0	SH2D6
Tuft	0	4.70691	0.797	0.016	0	FYB1
Tuft	0	4.55376	0.76	0.013	0	LRMP
Tuft	0	4.13616	0.698	0.024	0	PLCG2
Tuft	0	3.93538	0.609	0.002	0	BMX
Tuft	0	3.91157	0.631	0.009	0	TRPM5
Tuft	0	3.63252	0.6	0.063	0	IL17RB
Tuft	0	3.62961	0.43	0.005	0	CMYA5
Tuft	0	3.54555	0.521	0.015	0	PSTPIP2
Tuft	0	3.52411	0.532	0.01	0	ALOX5
Tuft	0	3.47406	0.462	0.008	0	AZGP1
Tuft	0	3.35198	0.4	0.002	0	HPGDS
Tuft	0	3.33335	0.485	0.023	0	COL27A1
Tuft	0	3.25562	0.541	0.133	0	ITPR2
Tuft	0	3.17979	0.56	0.17	0	PTPN18
Tuft	0	3.15546	0.45	0.003	0	HCK
Tuft	0	3.04129	0.416	0.005	0	PTGS1
Tuft	0	3.00656	0.489	0.106	0	ZFHX3
Tuft	0	2.87703	0.369	0.042	0	IGSF3
Tuft	0	2.83339	0.385	0.011	0	AVIL
Tuft	0	2.81676	0.344	0.001	0	MATK
Tuft	0	2.71232	0.322	0.002	0	PIK3CG
Tuft	0	2.65802	0.324	0.001	0	SH2D7
Tuft	0	2.63002	0.34	0.026	0	CCSER1
Tuft	0	2.6095	0.301	0.004	0	RGS13
Tuft	0	2.52601	0.285	0.016	0	DCLK2
Tuft	0	2.52381	0.284	0.013	0	PLCB2
Tuft	0	2.50679	0.281	0.003	0	B4GALNT4
Tuft	0	2.2409	0.251	0.007	0	GRASP
Tuft	0	1.3349	1	0.999	0	MALAT1
Enteroendocrine progenitor	0	4.46632	0.657	0.02	0	CHGA
Enteroendocrine progenitor	0	3.57403	0.904	0.122	0	TUBA1A
Enteroendocrine progenitor	0	2.9714	0.657	0.007	0	SCGN
Enteroendocrine progenitor	0	2.88515	0.797	0.007	0	INSM1
Enteroendocrine progenitor	0	2.75647	0.815	0.03	0	CPE
Enteroendocrine progenitor	0	2.53486	0.554	0.006	0	NEUROD1
Enteroendocrine progenitor	0	2.53281	0.406	0.007	0	FEV
Enteroendocrine progenitor	0	2.42058	0.731	0.009	0	RFX6
Enteroendocrine progenitor	0	2.19094	0.635	0.033	0	TUBB3
Enteroendocrine progenitor	0	2.17901	0.469	0.007	0	MIR7-3HG
Enteroendocrine progenitor	0	2.06174	0.576	0.004	0	SCG3
Enteroendocrine progenitor	0	1.91197	0.413	0.018	0	PCSK1N
Enteroendocrine progenitor	0	1.87133	0.561	0.054	0	PAM
Enteroendocrine progenitor	0	1.82793	0.391	0.002	0	PAX4
Enteroendocrine progenitor	0	1.81995	0.406	0.007	0	PCSK1
Enteroendocrine progenitor	0	1.7192	0.469	0.025	0	FSCN1
Enteroendocrine progenitor	0	1.68996	0.52	0.039	0	RFX3
Enteroendocrine progenitor	0	1.66673	0.424	0.003	0	NEUROG3
Enteroendocrine progenitor	0	1.63548	0.528	0.029	0	MS4A8
Enteroendocrine progenitor	0	1.61788	0.365	0.006	0	ETV1
Enteroendocrine progenitor	0	1.59513	0.31	0.007	0	CACNA1A
Enteroendocrine progenitor	0	1.57962	0.432	0.011	0	KLK12
Enteroendocrine progenitor	0	1.57451	0.269	0.009	0	CRYBA2
Enteroendocrine progenitor	0	1.56114	0.454	0.004	0	VWA5B2
Enteroendocrine progenitor	0	1.52761	0.461	0.013	0	RBP1
Enteroendocrine progenitor	0	1.43614	0.343	0.005	0	TUBB2B
Enteroendocrine progenitor	0	1.42659	0.351	0.013	0	CXXC4
Enteroendocrine progenitor	0	1.41264	0.443	0.003	0	NKX2-2
Enteroendocrine progenitor	0	1.31491	0.354	0.003	0	CADPS
Enteroendocrine progenitor	0	1.27121	0.351	0.006	0	AMIGO2
Enteroendocrine progenitor	0	1.26984	0.402	0.007	0	RIMBP2
Enteroendocrine progenitor	0	1.22674	0.284	0.002	0	CACNA2D1
Enteroendocrine progenitor	0	1.19024	0.277	0.001	0	OR51E1
Enteroendocrine progenitor	0	1.18669	0.262	0.01	0	SCG5
Enteroendocrine progenitor	0	1.17734	0.38	0.011	0	SLC29A4
Enteroendocrine progenitor	0	1.10077	0.343	0.003	0	CELF3
Enteroendocrine progenitor	0	1.07448	0.351	0.005	0	ST18
Enteroendocrine progenitor	0	1.06373	0.262	0.008	0	RAB3B
Enteroendocrine progenitor	0	1.03495	0.321	0.009	0	ENPP2
Enteroendocrine progenitor	0	0.960198	0.292	0.006	0	KIF19
Enteroendocrine progenitor	0	0.86605	0.258	0.001	0	VSTM2L
Enteroendocrine cells	0	7.40663	0.746	0.018	0	CHGA
Enteroendocrine cells	0	6.57161	0.331	0.014	0	GCG
Enteroendocrine cells	0	5.67525	0.28	0.007	0	INSL5
Enteroendocrine cells	0	4.63431	0.579	0.004	0	CHGB
Enteroendocrine cells	0	4.53388	0.466	0.005	0	TPH1
Enteroendocrine cells	0	4.11962	0.698	0.016	0	PCSK1N
Enteroendocrine cells	0	3.79124	0.569	0.007	0	CRYBA2
Enteroendocrine cells	0	3.23605	0.579	0.006	0	FEV
Enteroendocrine cells	0	3.03559	0.553	0.005	0	NEUROD1
Enteroendocrine cells	0	2.80983	0.344	0.018	0	IGFBP3
Enteroendocrine cells	0	2.78479	0.389	0.011	0	TTR
Enteroendocrine cells	0	2.69282	0.508	0.006	0	MIR7-3HG
Enteroendocrine cells	0	2.65296	0.312	0.014	0	SCT
Enteroendocrine cells	0	2.63916	0.563	0.031	0	CPE
Enteroendocrine cells	0	2.59159	0.531	0.007	0	SCGN
Enteroendocrine cells	0	2.56848	0.563	0.028	0	MS4A8
Enteroendocrine cells	0	2.567	0.489	0.009	0	SCG5
Enteroendocrine cells	0	2.23634	0.405	0.006	0	CACNA1A
Enteroendocrine cells	0	2.21595	0.347	0.005	0	SLC38A11
Enteroendocrine cells	0	2.18858	0.415	0.007	0	PCSK1
Enteroendocrine cells	0	1.97777	0.428	0.009	0	INSM1
Enteroendocrine cells	0	1.96385	0.457	0.01	0	RFX6
Enteroendocrine cells	0	1.85913	0.315	0.002	0	SCG2
Enteroendocrine cells	0	1.58665	0.354	0.005	0	SCG3
Enteroendocrine cells	0	1.54795	0.37	0.007	0	RAB3B
Enteroendocrine cells	0	1.52946	0.309	0.006	0	VGF
Enteroendocrine cells	0	1.5252	0.315	0.005	0	SLC18A1
Enteroendocrine cells	0	1.45515	0.283	0.007	0	ETV1
Enteroendocrine cells	0	1.23643	0.283	0.002	0	BEX1
Enteroendocrine cells	0	1.21319	0.28	0.004	0	VWA5B2
Enteroendocrine cells	0	1.19044	0.322	0.007	0	GNG2
Microfold cell	0	4.49938	0.592	0.003	0	CCL23
Microfold cell	0	3.21537	0.773	0.064	0	CTSE
Microfold cell	0	3.13921	0.601	0.005	0	MIA
Microfold cell	0	2.37748	0.665	0.021	0	ICAM2
Microfold cell	0	2.2018	0.395	0.011	0	IL1B
Microfold cell	0	2.16804	0.515	0.006	0	TNFAIP2
Microfold cell	0	1.70963	0.472	0.005	0	TESC
Microfold cell	0	1.69568	0.524	0.034	0	CAV1
Microfold cell	0	1.67946	0.554	0.014	0	TNFRSF6B
Microfold cell	0	1.63352	0.421	0.002	0	SOX8
Microfold cell	0	1.57263	0.618	0.022	0	CSRP2
Microfold cell	0	1.55298	0.455	0.002	0	CNMD
Microfold cell	0	1.53948	0.399	0.002	0	AC009041.2
Microfold cell	0	1.53107	0.558	0.041	0	ICAM1
Microfold cell	0	1.39587	0.343	0.007	0	SLC2A6
Microfold cell	0	1.3823	0.446	0.022	0	LTB
Microfold cell	0	1.20731	0.399	0.003	0	PTAFR
Microfold cell	0	1.17865	0.305	0	0	NCCRP1
Microfold cell	0	1.08882	0.416	0.008	0	UBD
Microfold cell	0	0.978949	0.352	0.013	0	PLAU
Microfold cell	0	0.859039	0.365	0.015	0	PON3
Microfold cell	0	0.844465	0.536	0.03	0	FYB1
Microfold cell	0	0.806477	0.292	0.007	0	AC005550.2
Microfold cell	0	0.737886	0.356	0.01	0	SDR16C5
Microfold cell	0	0.722249	0.322	0.009	0	LIX1L
Microfold cell	0	0.528651	0.262	0.008	0	RFTN1
TA	1.62297e-307	0.319793	0.463	0.286	5.94022e-303	SDHA
TA	3.39271e-307	0.668475	0.469	0.302	1.24177e-302	HMGB2
Tuft	9.51476e-307	2.6078	0.4	0.091	3.4825e-302	HIP1R
Microfold cell	2.91155e-306	0.985133	0.313	0.014	1.06566e-301	RGS9
TA	2.74259e-305	0.442551	0.69	0.552	1.00382e-300	NME2
TA	4.05601e-305	0.288005	0.292	0.141	1.48454e-300	CKMT1A
TA	7.89048e-305	0.404994	0.533	0.368	2.88799e-300	MDH1
TA	4.70321e-303	0.291794	0.334	0.175	1.72142e-298	AKR7A2
TA	1.70122e-302	0.437658	0.639	0.504	6.22663e-298	ATP5F1C
Stem cells	3.31539e-302	0.506884	0.96	0.773	1.21347e-297	RPS13
TA	7.85039e-302	0.442775	0.694	0.577	2.87332e-297	ATP5MD
TA	8.11352e-302	0.471957	0.622	0.448	2.96963e-297	LMNA
TA	1.09422e-301	0.31705	0.332	0.173	4.00496e-297	RARRES1
TA	1.87047e-300	0.46023	0.655	0.505	6.84609e-296	HMGCS2
BEST4+ epithelial	1.88941e-300	1.29485	0.491	0.192	6.91542e-296	SDCBP2
TA	1.99859e-300	0.545355	0.721	0.572	7.31503e-296	HSPD1
TA	2.45706e-300	0.397995	0.579	0.404	8.99309e-296	MLEC
TA	7.95442e-300	0.40978	0.527	0.357	2.9114e-295	C1QBP
Stem cells	1.21093e-299	0.506862	0.906	0.669	4.43213e-295	RPL4
TA	1.43572e-298	0.314845	0.42	0.25	5.25488e-294	DLD
TA	4.48106e-298	0.401663	0.571	0.412	1.64011e-293	UQCRC2
TA	2.65995e-297	0.381189	0.472	0.298	9.73569e-293	DNPH1
Tuft	6.28465e-297	2.94075	0.482	0.142	2.30025e-292	RASSF6
Colonocyte	2.33366e-296	0.894654	0.967	0.882	8.54142e-292	TMSB4X
Colonocyte	4.26648e-296	1.27828	0.724	0.494	1.56157e-291	CES2
Tuft	8.81119e-294	2.87056	0.587	0.225	3.22498e-289	ATP2A3
Tuft	9.20892e-294	2.53799	0.34	0.068	3.37056e-289	PBXIP1
TA	1.17735e-293	0.353091	0.503	0.328	4.30923e-289	PNKD
TA	2.15564e-293	0.265831	0.313	0.156	7.88985e-289	SULT1B1
TA	1.88699e-292	0.407241	0.536	0.366	6.90656e-288	SUCLG2
TA	3.39028e-292	0.280028	0.353	0.19	1.24088e-287	ACAT1
TA	1.51141e-291	0.283345	0.335	0.178	5.53191e-287	FH
TA	1.8532e-291	0.367267	0.505	0.333	6.78291e-287	NDUFA10
Stem cells	8.31959e-291	0.464951	0.972	0.834	3.04505e-286	RPL37A
TA	1.68379e-290	0.322512	0.443	0.273	6.16283e-286	TMEM106C
TA	5.0459e-290	0.304988	0.491	0.304	1.84685e-285	AMN
TA	5.57832e-290	0.322265	0.44	0.268	2.04172e-285	PDHA1
TA	7.17866e-287	0.405366	0.724	0.634	2.62746e-282	CALM1
Stem cells	1.04636e-286	0.468897	0.984	0.857	3.8298e-282	RPL27A
Colonocyte	1.18693e-286	1.23516	0.762	0.549	4.34429e-282	C19orf33
BEST4+ epithelial	1.44229e-286	1.3045	0.604	0.294	5.27894e-282	MDK
TA	2.42982e-286	0.398235	0.537	0.371	8.8934e-282	DDT
Stem cells	5.78889e-286	0.510566	0.679	0.462	2.11879e-281	PPP1R1B
TA	3.66256e-285	0.277101	0.306	0.155	1.34053e-280	RAB32
TA	9.41365e-285	0.37055	0.542	0.371	3.44549e-280	PHB
Colonocyte	1.06063e-284	1.35102	0.469	0.214	3.88201e-280	PKIB
TA	1.06542e-284	0.399766	0.583	0.43	3.89954e-280	SDHD
TA	2.35009e-284	0.352503	0.492	0.318	8.60157e-280	MICOS13
Colonocyte	7.55898e-284	1.15385	0.422	0.16	2.76666e-279	SGK1
Colonocyte	2.05928e-283	1.30361	0.67	0.442	7.53716e-279	MISP
TA	4.7826e-283	0.349989	0.504	0.336	1.75048e-278	SDHB
Goblet cells	4.78869e-283	0.940155	0.558	0.447	1.75271e-278	XBP1
Microfold cell	1.3913e-282	2.79165	0.717	0.082	5.0923e-278	SPIB
Enteroendocrine progenitor	2.79885e-281	0.858169	0.28	0.014	1.02441e-276	KRT7
TA	1.46271e-279	0.354798	0.46	0.293	5.35365e-275	NDUFS3
TA	3.32165e-279	0.314626	0.525	0.353	1.21576e-274	MRPL41
TA	6.93079e-279	0.356835	0.53	0.359	2.53674e-274	NDUFS6
Tuft	7.11999e-279	2.27757	0.363	0.079	2.60599e-274	SPIB
TA	1.29689e-278	0.382456	0.72	0.616	4.74674e-274	COX7B
TA	4.03953e-278	0.413725	0.679	0.556	1.47851e-273	ATP5MPL
TA	3.51727e-277	0.362761	0.513	0.342	1.28735e-272	IDH1
Colonocyte	1.25393e-276	1.10998	0.845	0.698	4.58951e-272	HLA-C
TA	2.91997e-276	0.318184	0.407	0.246	1.06874e-271	MTCH2
TA	5.38307e-276	0.287978	0.258	0.121	1.97026e-271	TNFSF13
Colonocyte	1.80338e-275	1.22271	0.338	0.112	6.60056e-271	DDX60
Stem cells	1.88261e-274	0.490807	0.923	0.707	6.89054e-270	RPS17
Goblet cells	4.70863e-274	0.824625	0.288	0.139	1.72341e-269	DNAJC10
TA	3.01242e-273	0.361604	0.483	0.319	1.10258e-268	PRELID1
TA	1.02182e-272	0.275916	0.365	0.206	3.73996e-268	CBR1
TA	8.943e-272	0.445295	0.514	0.346	3.27323e-267	CEBPD
Stem cells	1.5158e-271	0.390787	0.969	0.829	5.54797e-267	RPS15
TA	5.36814e-271	0.440722	0.454	0.294	1.96479e-266	CACYBP
TA	1.17026e-270	0.282503	0.379	0.219	4.28328e-266	ECI2
TA	1.55815e-270	0.348913	0.741	0.634	5.703e-266	CLDN7
TA	2.05402e-269	0.398728	0.702	0.608	7.51791e-265	CLIC1
TA	3.04746e-269	0.291088	0.866	0.826	1.1154e-264	ACTB
Goblet cells	3.47782e-269	1.33076	0.791	0.788	1.27292e-264	AGR2
TA	3.53483e-269	0.282958	0.918	0.893	1.29378e-264	FTH1
TA	4.43182e-269	0.394715	0.717	0.615	1.62209e-264	UQCRH
TA	6.33412e-269	0.395294	0.64	0.508	2.31835e-264	MICOS10
TA	1.11719e-268	0.390211	0.729	0.656	4.08901e-264	COX7A2
TA	3.24594e-267	0.308642	0.384	0.225	1.18805e-262	PTGES2
TA	1.05828e-265	0.281254	0.394	0.231	3.87341e-261	DCXR
TA	8.87109e-265	0.305429	0.346	0.193	3.24691e-260	BTG3
TA	1.46367e-264	0.390599	0.592	0.434	5.35717e-260	PSME2
Stem cells	2.74391e-264	0.400256	0.271	0.11	1.0043e-259	CDK6
TA	5.22337e-264	0.390341	0.632	0.496	1.9118e-259	ECH1
Microfold cell	3.54849e-263	0.655784	0.313	0.016	1.29878e-258	CMTM7
Colonocyte	1.09879e-262	0.873704	0.323	0.102	4.02169e-258	CDKN2B
Enteroendocrine cells	1.1275e-261	8.15618	0.383	0.033	4.12675e-257	PYY
Colonocyte	4.18319e-261	1.08456	0.552	0.276	1.53109e-256	CYP3A5
Colonocyte	7.22979e-261	1.58714	0.373	0.138	2.64617e-256	TFF1
TA	1.92505e-260	0.390493	0.612	0.463	7.04589e-256	PRDX2
Microfold cell	1.28065e-259	1.1874	0.326	0.018	4.68731e-255	MSLN
TA	1.5794e-259	0.337078	0.537	0.378	5.78075e-255	GHITM
TA	2.2377e-259	0.380415	0.698	0.59	8.1902e-255	CHCHD2
TA	3.74289e-259	0.324989	0.567	0.39	1.36994e-254	ASL
Colonocyte	5.04025e-259	1.1273	0.432	0.175	1.84478e-254	FLNB
TA	8.38171e-258	0.358452	0.552	0.388	3.06779e-253	TIMM13
TA	9.09005e-258	0.370651	0.309	0.169	3.32705e-253	AVPI1
TA	1.51562e-257	0.285182	0.392	0.231	5.54732e-253	LAD1
TA	1.56577e-257	0.272684	0.351	0.198	5.73087e-253	MPC1
Microfold cell	3.01068e-257	0.933506	0.429	0.031	1.10194e-252	BMP7
TA	3.76892e-257	0.372166	0.442	0.282	1.37946e-252	IDH2
Stem cells	8.14438e-257	0.500638	0.541	0.341	2.98093e-252	IRF2BP2
TA	1.84098e-256	0.354604	0.515	0.355	6.73818e-252	ECHS1
Stem cells	2.2347e-256	0.52794	0.447	0.237	8.17922e-252	NUPR1
Goblet cells	3.1667e-256	0.774392	0.267	0.121	1.15904e-251	ITPR2
Goblet cells	6.72799e-256	1.14741	0.48	0.344	2.46251e-251	RNASE1
Stem cells	9.27205e-256	0.468712	0.963	0.832	3.39366e-251	RPL21
TA	1.39891e-255	0.305716	0.396	0.234	5.12016e-251	GAS6
Stem cells	3.18248e-255	0.435992	0.858	0.648	1.16482e-250	EEF2
TA	5.41886e-255	0.369378	0.752	0.693	1.98336e-250	COX6C
TA	5.65932e-255	0.344516	0.537	0.379	2.07137e-250	NDUFA12
TA	6.73591e-255	0.319008	0.425	0.263	2.46541e-250	SNX5
Colonocyte	6.48846e-254	1.27108	0.464	0.211	2.37484e-249	MUC20
TA	3.15416e-253	0.323008	0.502	0.339	1.15445e-248	NDUFB6
TA	1.41281e-252	0.288724	0.264	0.13	5.17102e-248	SPON1
TA	2.73916e-252	0.303539	0.407	0.249	1.00256e-247	MRPS7
Enteroendocrine progenitor	3.45361e-252	2.48205	0.775	0.127	1.26406e-247	HEPACAM2
TA	4.46562e-252	0.36359	0.425	0.265	1.63446e-247	SOD2
TA	1.30027e-251	0.577465	0.317	0.18	4.7591e-247	EDN1
TA	1.53358e-249	0.289993	0.374	0.221	5.61306e-245	IMPA2
TA	4.23205e-249	0.293996	0.386	0.232	1.54897e-244	IFITM1
Goblet cells	1.27824e-248	0.781801	0.392	0.241	4.67849e-244	FABP2
Stem cells	2.78858e-247	0.458953	0.749	0.538	1.02065e-242	SET
TA	4.13485e-245	0.356436	0.766	0.678	1.5134e-240	ATP5F1E
Enteroendocrine progenitor	5.67397e-245	1.1109	0.273	0.015	2.07673e-240	DUSP4
TA	5.74201e-245	0.3136	0.437	0.28	2.10163e-240	PPA2
Enteroendocrine progenitor	9.60613e-245	2.05049	0.428	0.038	3.51594e-240	C2CD4B
Enteroendocrine progenitor	2.14723e-244	1.62508	0.506	0.053	7.85909e-240	GCLC
Stem cells	3.32293e-244	0.452548	0.936	0.735	1.21623e-239	RACK1
TA	6.13533e-244	0.349161	0.506	0.343	2.24559e-239	TKT
TA	1.90964e-243	0.453246	0.759	0.591	6.98948e-239	HES1
TA	2.51532e-243	0.372442	0.593	0.445	9.20632e-239	SOD1
TA	5.38054e-242	0.345923	0.573	0.416	1.96933e-237	CD99
Goblet cells	1.73841e-241	0.733561	0.351	0.207	6.36274e-237	CKAP4
TA	5.21194e-241	0.385343	0.579	0.437	1.90762e-236	ARF4
Stem cells	6.87985e-241	0.388457	0.989	0.898	2.51809e-236	RPL41
Stem cells	8.9847e-241	0.46978	0.695	0.485	3.28849e-236	LDHB
TA	1.35006e-240	0.366084	0.741	0.655	4.94134e-236	UQCRQ
TA	4.38321e-240	0.709045	0.491	0.351	1.6043e-235	CXCL3
TA	3.19407e-239	0.314125	0.618	0.471	1.16906e-234	LAMTOR4
TA	1.12057e-238	0.362905	0.543	0.391	4.1014e-234	PRDX3
Microfold cell	2.45211e-238	1.6583	0.455	0.038	8.97495e-234	PMP22
Stem cells	1.82467e-236	0.414589	0.338	0.165	6.67846e-232	DAB2
Stem cells	2.72893e-236	0.455332	0.896	0.679	9.98817e-232	NACA
Enteroendocrine cells	5.22009e-236	2.64825	0.392	0.038	1.91061e-231	C2CD4B
TA	1.08525e-235	0.250306	0.337	0.191	3.97213e-231	BDH1
TA	1.27859e-235	0.304905	0.495	0.332	4.67977e-231	IDH3B
TA	1.53514e-235	0.348913	0.722	0.629	5.61877e-231	ATP5MG
Colonocyte	4.10714e-235	1.20349	0.64	0.446	1.50325e-230	UGP2
Stem cells	9.54598e-235	0.465613	0.859	0.641	3.49392e-230	ATP5MC2
BEST4+ epithelial	1.58024e-234	0.834377	0.326	0.098	5.78382e-230	CEACAM7
TA	1.70497e-234	0.315579	0.537	0.376	6.24035e-230	MAOA
TA	3.1253e-234	0.264927	0.486	0.324	1.14389e-229	S100A16
TA	9.51504e-234	0.250557	0.311	0.171	3.4826e-229	GOT2
TA	1.04142e-233	0.26289	0.506	0.341	3.81168e-229	CTSB
TA	3.65812e-233	0.326828	0.582	0.426	1.33891e-228	GSTK1
Colonocyte	8.38482e-233	1.08814	0.384	0.156	3.06893e-228	AHCYL2
Stem cells	1.65302e-232	0.456531	0.934	0.728	6.05023e-228	RPL24
TA	3.17602e-232	0.349719	0.747	0.628	1.16246e-227	HSPA8
TA	6.699e-232	0.289289	0.471	0.315	2.4519e-227	PGK1
TA	8.28545e-232	0.351926	0.565	0.415	3.03256e-227	MDH2
Stem cells	8.46265e-232	0.478133	0.94	0.762	3.09741e-227	RPL35A
TA	9.64128e-232	0.271911	0.377	0.227	3.5288e-227	MRPS18A
TA	5.32187e-231	0.292492	0.422	0.266	1.94786e-226	GPI
TA	6.20994e-231	0.318028	0.576	0.425	2.2729e-226	NDUFA2
Tuft	1.03346e-230	2.33835	0.767	0.642	3.78257e-226	TPM1
TA	1.12513e-230	0.2827	0.452	0.296	4.11808e-226	NDUFS2
TA	6.78011e-230	0.260836	0.321	0.179	2.48159e-225	PCK2
TA	3.90339e-229	0.324769	0.382	0.236	1.42868e-224	SIVA1
Stem cells	3.95473e-229	0.348834	0.997	0.996	1.44747e-224	MT-CO1
TA	8.69525e-229	0.263045	0.33	0.189	3.18255e-224	MRPS12
Goblet cells	1.87614e-228	0.700875	0.417	0.267	6.86687e-224	KIAA1324
TA	7.10498e-228	0.308021	0.427	0.275	2.60049e-223	LSM4
Stem cells	1.13218e-227	0.394169	0.985	0.856	4.14389e-223	RPLP2
TA	1.13966e-227	0.315175	0.629	0.484	4.17125e-223	NANS
TA	2.29463e-227	0.357476	0.703	0.612	8.39857e-223	UQCR10
TA	4.55053e-227	0.325551	0.599	0.444	1.66554e-222	APRT
Colonocyte	6.89115e-227	1.184	0.489	0.241	2.52223e-222	MXD1
TA	8.51052e-227	0.344833	0.545	0.391	3.11493e-222	PPA1
TA	9.95562e-227	0.325024	0.579	0.433	3.64386e-222	NDUFA6
TA	1.57997e-226	0.359978	0.641	0.515	5.78284e-222	TSPO
TA	2.78032e-226	0.272514	0.457	0.301	1.01763e-221	ETFA
Enteroendocrine progenitor	2.88587e-226	1.19581	0.362	0.029	1.05626e-221	SMIM6
Tuft	2.5581e-225	2.34615	0.378	0.103	9.3629e-221	MYO15B
Colonocyte	3.92538e-225	1.082	0.285	0.092	1.43673e-220	LAMA3
Enteroendocrine progenitor	6.63528e-225	1.29178	0.461	0.047	2.42858e-220	TMEM61
TA	1.15247e-224	0.266483	0.379	0.231	4.21816e-220	MRPL16
TA	1.95041e-224	0.256826	0.34	0.195	7.13871e-220	ST6GALNAC6
TA	2.20048e-224	0.270485	0.825	0.804	8.05399e-220	EPCAM
TA	8.44444e-224	0.30024	0.377	0.227	3.09075e-219	RNF186
TA	9.57087e-224	0.272434	0.526	0.364	3.50303e-219	C10orf99
TA	1.82556e-223	0.323082	0.549	0.399	6.68173e-219	TXNDC17
TA	1.90429e-223	0.294232	0.482	0.327	6.96988e-219	CIAO2B
TA	2.47651e-223	0.325461	0.465	0.305	9.06426e-219	JPT1
TA	1.5543e-222	0.359105	0.506	0.339	5.68889e-218	MUC4
Stem cells	2.61011e-222	0.482248	0.964	0.801	9.55326e-218	RPL30
Stem cells	3.03811e-222	0.417049	0.896	0.699	1.11198e-217	RPL10A
BEST4+ epithelial	4.89336e-222	1.15979	0.748	0.553	1.79102e-217	CEACAM5
TA	5.75379e-222	0.295252	0.487	0.33	2.10595e-217	ETFB
TA	2.00198e-221	0.319026	0.803	0.73	7.32743e-217	RPS26
TA	3.21962e-221	0.297465	0.475	0.322	1.17841e-216	NDUFB5
TA	3.83322e-221	0.269158	0.437	0.284	1.403e-216	RAB5IF
Enteroendocrine progenitor	5.97791e-221	1.3424	0.41	0.039	2.18797e-216	C3orf14
Goblet cells	1.21498e-220	0.869668	0.586	0.471	4.44694e-216	HSD11B2
TA	1.59061e-220	0.256962	0.884	0.837	5.82179e-216	ACTG1
TA	1.63568e-220	0.272245	0.441	0.287	5.98674e-216	KRTCAP3
TA	3.62661e-220	0.26961	0.4	0.25	1.32738e-215	FDPS
TA	4.17944e-220	0.254527	0.292	0.16	1.52972e-215	TOMM40
Stem cells	4.17985e-220	0.397945	0.459	0.268	1.52987e-215	KIAA1324
Microfold cell	2.40631e-219	0.726817	0.352	0.024	8.80732e-215	TBXAS1
TA	3.55264e-219	0.303321	0.495	0.343	1.3003e-214	CIAO2A
TA	1.40448e-218	0.355426	0.67	0.556	5.14055e-214	AGR3
Stem cells	1.45662e-218	0.425047	0.949	0.768	5.33137e-214	RPS28
Stem cells	4.61581e-218	0.354405	0.706	0.517	1.68943e-213	MARCKSL1
Goblet cells	4.81359e-218	0.630407	0.254	0.123	1.76182e-213	CD44
Colonocyte	9.19218e-218	1.15507	0.591	0.378	3.36443e-213	AOC1
TA	1.16303e-217	0.27611	0.436	0.286	4.2568e-213	MRPL13
Stem cells	1.35926e-217	0.417371	0.602	0.413	4.97503e-213	QTRT1
Stem cells	1.59296e-217	0.404912	0.932	0.725	5.83038e-213	RPL22
TA	3.70191e-217	0.279005	0.346	0.207	1.35494e-212	GGCT
BEST4+ epithelial	8.34626e-217	0.954668	0.962	0.931	3.05481e-212	TMSB10
Stem cells	1.89031e-216	0.415932	0.653	0.467	6.91871e-212	ST13
TA	2.4226e-216	0.256357	0.472	0.313	8.86697e-212	PFKL
Microfold cell	4.14029e-216	0.847178	0.356	0.025	1.51539e-211	CAV2
Goblet cells	1.27026e-215	1.05437	0.434	0.289	4.64927e-211	ERN2
TA	1.40842e-215	0.261	0.437	0.28	5.15495e-211	MGAT4B
TA	1.04861e-214	0.286401	0.424	0.275	3.83803e-210	CCNG1
TA	2.19782e-214	0.300899	0.808	0.782	8.04425e-210	FXYD3
TA	2.72859e-214	0.48895	0.555	0.414	9.98692e-210	H2AFZ
Stem cells	3.12983e-214	0.379778	0.904	0.691	1.14555e-209	HNRNPA1
TA	4.29755e-214	0.251399	0.377	0.233	1.57294e-209	GLRX5
TA	1.77845e-213	0.599483	0.647	0.513	6.5093e-209	TUBA1B
Microfold cell	4.90594e-213	0.93819	0.326	0.022	1.79562e-208	OGFRL1
TA	6.48574e-213	0.297496	0.463	0.311	2.37384e-208	FDFT1
TA	9.97391e-213	0.259742	0.358	0.216	3.65055e-208	MRPL11
Microfold cell	2.28252e-212	0.497123	0.253	0.013	8.35426e-208	PTGS1
Stem cells	1.52826e-211	0.428211	0.989	0.978	5.59357e-207	MT-ND2
TA	7.01496e-211	0.26086	0.364	0.221	2.56754e-206	SLC25A39
TA	1.0849e-210	0.278501	0.354	0.215	3.97085e-206	SIGMAR1
TA	1.18302e-210	0.258278	0.525	0.369	4.32999e-206	LDHA
TA	1.63445e-210	0.287613	0.469	0.317	5.98224e-206	PHB2
TA	1.74409e-210	0.264249	0.403	0.257	6.38354e-206	STOML2
Goblet cells	2.47716e-210	0.752886	0.69	0.684	9.06665e-206	SH3BGRL3
Colonocyte	3.74096e-210	1.21485	0.69	0.535	1.36923e-205	TMEM54
TA	1.55633e-209	0.292233	0.525	0.378	5.69633e-205	NPC2
Colonocyte	1.75543e-208	0.908179	0.326	0.121	6.42505e-204	CGN
TA	1.08384e-207	0.26768	0.473	0.32	3.96697e-203	AP2S1
Stem cells	7.71927e-207	0.458808	0.965	0.806	2.82533e-202	RPS12
Colonocyte	3.13085e-206	1.0603	0.649	0.431	1.14592e-201	AHNAK
Colonocyte	3.08503e-204	1.23487	0.387	0.174	1.12915e-199	SMPDL3A
Stem cells	3.44266e-204	0.404514	0.967	0.8	1.26005e-199	RPL19
TA	7.60043e-204	0.393547	0.672	0.52	2.78183e-199	HSPB1
Enteroendocrine progenitor	2.31529e-203	3.1932	0.934	0.304	8.47419e-199	MDK
Colonocyte	2.58749e-203	1.09805	0.325	0.127	9.47046e-199	SLC40A1
TA	6.07747e-203	0.306208	0.595	0.451	2.22442e-198	NDUFB10
TA	9.23958e-203	0.270417	0.492	0.34	3.38178e-198	GPR160
Stem cells	1.35227e-202	0.48167	0.399	0.233	4.94944e-198	PDZK1IP1
TA	2.54291e-202	0.273667	0.412	0.271	9.30731e-198	SDHC
Stem cells	1.73985e-201	0.881781	0.524	0.352	6.36803e-197	MT1H
Stem cells	1.77032e-201	0.391971	0.525	0.344	6.47956e-197	ITGA6
Stem cells	2.50969e-201	0.34402	0.988	0.978	9.18572e-197	MT-CO2
TA	4.6935e-201	0.261414	0.47	0.32	1.71787e-196	MRPS24
TA	9.24783e-201	0.29503	0.577	0.439	3.3848e-196	NDUFB3
TA	3.71552e-200	0.312299	0.678	0.567	1.35992e-195	UQCR11
Colonocyte	3.76214e-200	0.926888	0.937	0.845	1.37698e-195	PIGR
Enteroendocrine cells	5.84447e-200	1.75434	0.434	0.054	2.13914e-195	PAM
Enteroendocrine progenitor	1.07982e-199	0.886102	0.332	0.028	3.95223e-195	DBN1
TA	1.57356e-199	0.270519	0.562	0.415	5.75939e-195	CSTB
TA	1.7224e-199	0.365283	0.564	0.422	6.30417e-195	RAN
Stem cells	3.12056e-199	0.446846	0.929	0.735	1.14215e-194	RPS15A
TA	8.48443e-199	0.311704	0.77	0.701	3.10539e-194	COX6B1
Stem cells	9.15706e-199	0.420687	0.464	0.288	3.35158e-194	BEX3
TA	1.7228e-198	0.303249	0.52	0.372	6.30561e-194	EIF5A
Goblet cells	1.73663e-198	0.764735	0.363	0.232	6.35624e-194	CREB3L1
TA	3.20127e-198	0.339368	0.673	0.575	1.1717e-193	ATP5MF
Goblet cells	2.35919e-196	0.668384	0.268	0.144	8.63487e-192	IL1R2
Stem cells	3.04464e-196	0.331796	0.524	0.338	1.11437e-191	ZKSCAN1
Goblet cells	8.74983e-196	1.01564	0.496	0.361	3.20253e-191	FRYL
Colonocyte	3.8193e-195	1.23305	0.794	0.648	1.3979e-190	NEAT1
TA	1.85559e-194	0.261727	0.472	0.318	6.79164e-190	TRABD2A
TA	2.77304e-194	0.287096	0.572	0.426	1.01496e-189	TMEM141
TA	2.93455e-194	0.265494	0.509	0.361	1.07407e-189	VDAC1
TA	6.1994e-194	0.324195	0.687	0.592	2.26904e-189	CD9
Stem cells	6.77387e-194	0.377305	0.975	0.823	2.47931e-189	RPL10
TA	3.62874e-193	0.253417	0.369	0.231	1.32816e-188	PKP2
TA	5.25663e-193	0.312231	0.486	0.342	1.92398e-188	H2AFV
Enteroendocrine progenitor	5.29916e-193	2.62226	0.708	0.14	1.93954e-188	DEPP1
Stem cells	8.35324e-193	0.402106	0.725	0.521	3.05737e-188	PEBP1
Enteroendocrine progenitor	8.66604e-193	1.09394	0.354	0.033	3.17186e-188	PCBP4
TA	1.01202e-192	0.251464	0.674	0.582	3.70408e-188	SRI
TA	1.26011e-192	0.259544	0.435	0.292	4.61212e-188	ESD
TA	1.3071e-192	0.276614	0.507	0.356	4.7841e-188	HSPA9
Microfold cell	4.6832e-192	1.41788	0.459	0.045	1.7141e-187	LYPD8
Enteroendocrine progenitor	5.48656e-192	2.80592	0.697	0.134	2.00813e-187	CDKN1C
TA	1.31995e-191	0.288653	0.61	0.477	4.83116e-187	RHOA
TA	1.32967e-191	0.290723	0.479	0.33	4.86672e-187	ABHD11
Goblet cells	1.66456e-191	0.621337	0.304	0.174	6.09245e-187	FOXA3
TA	6.02481e-191	0.266193	0.617	0.472	2.20514e-186	NDUFB7
TA	2.97754e-190	0.283853	0.418	0.279	1.08981e-185	ARL4A
TA	6.45396e-190	0.279577	0.857	0.755	2.36221e-185	RPLP0
Goblet cells	9.44731e-190	0.817312	0.426	0.288	3.45781e-185	MGLL
Colonocyte	1.56576e-189	1.17798	0.669	0.538	5.73085e-185	TSPAN3
TA	3.95143e-189	0.251024	0.438	0.294	1.44626e-184	ECI1
TA	5.12907e-189	0.319721	0.773	0.713	1.87729e-184	COX7C
Enteroendocrine cells	7.04224e-189	1.44268	0.26	0.02	2.57753e-184	ARC
Colonocyte	1.16191e-188	0.988422	0.344	0.145	4.2527e-184	MXI1
Colonocyte	1.23626e-188	1.23939	0.565	0.381	4.52483e-184	PLS1
Stem cells	7.52049e-188	0.443094	0.942	0.774	2.75258e-183	RPS27A
Colonocyte	8.25657e-188	1.09618	0.714	0.49	3.02199e-183	CA2
Enteroendocrine cells	2.31119e-187	3.09192	0.617	0.123	8.45918e-183	TUBA1A
Enteroendocrine progenitor	3.45912e-187	0.894001	0.269	0.019	1.26607e-182	MFAP2
Microfold cell	1.32908e-186	0.870425	0.275	0.017	4.86457e-182	TFPI
TA	2.74467e-186	0.3023	0.766	0.663	1.00458e-181	YBX1
Enteroendocrine cells	3.84968e-186	1.8232	0.418	0.054	1.40902e-181	GCLC
TA	6.81227e-186	0.250595	0.533	0.386	2.49336e-181	AURKAIP1
TA	1.20499e-185	0.257904	0.864	0.788	4.4104e-181	RPL8
TA	3.14469e-185	0.32815	0.663	0.56	1.15099e-180	PSMA7
TA	3.47836e-185	0.263001	0.54	0.397	1.27312e-180	VDAC2
TA	1.61524e-184	0.491334	0.548	0.414	5.91192e-180	ARL6IP1
TA	1.82138e-184	0.252064	0.41	0.269	6.66645e-180	DMAC1
Stem cells	3.01343e-184	0.415099	0.924	0.737	1.10295e-179	RPS20
Stem cells	9.90545e-184	0.285266	0.287	0.141	3.62549e-179	RNF43
Stem cells	3.61235e-183	0.379744	0.937	0.77	1.32216e-178	RPS9
TA	4.73129e-183	0.303516	0.679	0.582	1.7317e-178	ATP5PF
Colonocyte	1.63426e-182	0.83006	0.827	0.703	5.98156e-178	ITM2C
TA	2.2665e-182	0.290148	0.563	0.418	8.29562e-178	MZT2B
TA	3.19209e-182	0.256887	0.296	0.174	1.16834e-177	CD320
Microfold cell	3.22374e-182	0.780015	0.318	0.024	1.17992e-177	HS3ST1
Microfold cell	7.58025e-182	1.02079	0.296	0.02	2.77445e-177	ALOX5
Stem cells	9.69758e-180	0.349272	0.792	0.611	3.54941e-175	PFDN5
TA	3.52099e-179	0.292914	0.531	0.388	1.28872e-174	SNRPG
Stem cells	1.04939e-178	0.386431	0.848	0.642	3.84087e-174	BTF3
Microfold cell	1.26421e-178	2.14686	0.837	0.198	4.62714e-174	IL2RG
Stem cells	1.68193e-178	0.385629	0.505	0.332	6.15604e-174	SOX9
TA	2.78795e-178	0.252704	0.482	0.344	1.02042e-173	NDUFC2
TA	4.27896e-177	0.282889	0.481	0.338	1.56614e-172	PA2G4
Microfold cell	1.8248e-176	4.23134	0.867	0.223	6.67894e-172	CCL20
TA	4.4466e-176	0.259192	0.442	0.304	1.6275e-171	TOMM5
Colonocyte	1.16067e-175	0.90593	0.34	0.144	4.24815e-171	GNA11
Enteroendocrine progenitor	1.34744e-175	1.00974	0.362	0.036	4.93178e-171	RAB26
Stem cells	2.2654e-175	0.389513	0.926	0.736	8.2916e-171	RPS21
Stem cells	1.17362e-174	0.375384	0.414	0.254	4.29558e-170	ZBTB38
TA	1.2684e-174	0.252306	0.353	0.222	4.64248e-170	DANCR
Colonocyte	2.94159e-173	0.778484	0.273	0.1	1.07665e-168	ANKRD40CL
TA	3.93604e-173	0.263726	0.436	0.296	1.44063e-168	PTMS
Stem cells	2.65738e-172	0.386648	0.937	0.759	9.72628e-168	RPL7A
Stem cells	6.31137e-172	0.356435	0.873	0.673	2.31002e-167	EEF1B2
Enteroendocrine progenitor	1.50144e-171	1.09571	0.395	0.045	5.49541e-167	TOX
TA	2.23265e-171	0.275722	0.479	0.339	8.17171e-167	PDCD5
TA	3.40047e-171	0.299137	0.739	0.623	1.24461e-166	EEF1B2
Colonocyte	4.84095e-171	0.575283	0.993	0.979	1.77184e-166	MT-CO2
Goblet cells	7.32452e-171	0.712584	0.358	0.237	2.68085e-166	TSTA3
Goblet cells	2.83682e-170	0.502063	0.294	0.165	1.03831e-165	HSPA2
TA	4.34587e-170	0.291655	0.595	0.459	1.59063e-165	PEBP1
Stem cells	6.26664e-169	0.321071	0.981	0.855	2.29365e-164	RPS29
Enteroendocrine progenitor	1.76087e-168	0.994247	0.358	0.038	6.44496e-164	MAD2L2
Goblet cells	4.88705e-168	0.747927	0.324	0.201	1.78871e-163	FOXA2
Enteroendocrine progenitor	1.14861e-167	2.9121	0.838	0.272	4.20403e-163	SEC11C
TA	2.19407e-167	0.340024	0.319	0.2	8.03052e-163	TFRC
Stem cells	8.80259e-167	0.352726	0.643	0.469	3.22183e-162	H1F0
Colonocyte	4.06643e-166	0.589368	0.999	0.999	1.48835e-161	MALAT1
TA	5.67892e-166	0.258176	0.514	0.373	2.07854e-161	FAM177A1
BEST4+ epithelial	6.9779e-166	1.1424	0.609	0.459	2.55398e-161	FKBP1A
TA	1.07322e-165	0.250054	0.454	0.319	3.92809e-161	MRPL51
Stem cells	3.38724e-165	0.354758	0.406	0.248	1.23977e-160	MYC
Stem cells	4.60651e-164	0.331163	0.332	0.187	1.68603e-159	EPHB2
Microfold cell	2.04383e-163	0.690804	0.356	0.032	7.48063e-159	BHLHE41
Stem cells	2.71021e-163	0.352554	0.291	0.155	9.91964e-159	BLNK
TA	7.63518e-163	0.278072	0.673	0.566	2.79455e-158	RPS27L
BEST4+ epithelial	1.27043e-162	0.87665	0.704	0.49	4.64989e-158	TSPAN1
TA	1.97511e-162	0.447744	0.545	0.418	7.22909e-158	GDF15
TA	9.03425e-162	0.256883	0.607	0.475	3.30663e-157	CDX1
Stem cells	2.01298e-161	0.357081	0.324	0.183	7.36771e-157	ARID5B
Colonocyte	5.36321e-161	0.670601	0.989	0.979	1.96299e-156	MT-ND2
Enteroendocrine progenitor	9.23649e-161	1.41513	0.347	0.037	3.38065e-156	EGR3
Microfold cell	9.61219e-161	0.906947	0.459	0.055	3.51816e-156	NFE2L3
Colonocyte	8.01484e-160	0.87742	0.786	0.68	2.93351e-155	SH3BGRL3
Enteroendocrine progenitor	9.62667e-160	0.837123	0.314	0.03	3.52346e-155	TSPAN5
Stem cells	7.11025e-159	0.460349	0.868	0.68	2.60242e-154	MT1E
TA	1.0885e-158	0.253938	0.551	0.421	3.98402e-154	NDUFV2
Microfold cell	1.45157e-158	2.14439	0.558	0.084	5.3129e-154	SELENOM
Stem cells	6.97825e-158	0.333217	0.434	0.283	2.55411e-153	REPIN1
BEST4+ epithelial	8.49985e-158	0.687804	0.822	0.616	3.11103e-153	FABP1
TA	1.95942e-157	0.257258	0.53	0.394	7.17168e-153	EIF3I
Enteroendocrine cells	2.03749e-157	1.34625	0.257	0.023	7.45743e-153	CEP126
Colonocyte	2.09861e-157	1.45493	0.282	0.111	7.68112e-153	PI3
Stem cells	4.82863e-157	0.350656	0.515	0.352	1.76733e-152	CFTR
Goblet cells	6.2178e-157	0.643318	0.404	0.297	2.27578e-152	GMDS
Colonocyte	1.06852e-156	1.04453	0.522	0.333	3.91089e-152	SPATS2L
Microfold cell	3.40598e-156	0.430991	0.253	0.017	1.24662e-151	SDC2
Colonocyte	8.80316e-156	0.895964	0.325	0.144	3.22204e-151	RETSAT
TA	1.49816e-155	0.28165	0.583	0.454	5.48342e-151	BANF1
Colonocyte	3.4295e-155	1.05905	0.62	0.466	1.25523e-150	PRSS3
TA	4.66097e-155	0.320487	0.743	0.616	1.70596e-150	NCL
Stem cells	7.52777e-155	0.344693	0.524	0.37	2.75524e-150	MUC3A
Enteroendocrine progenitor	9.20404e-155	1.25308	0.354	0.039	3.36877e-150	DLL1
Goblet cells	1.70534e-154	0.785133	0.706	0.663	6.2417e-150	RRBP1
Stem cells	4.44758e-154	0.554744	0.679	0.504	1.62786e-149	MT1X
Colonocyte	1.22167e-153	0.90775	0.763	0.663	4.47145e-149	MYL12B
TA	1.28838e-153	0.253601	0.514	0.38	4.71558e-149	SLIRP
Microfold cell	1.29035e-153	1.76544	0.352	0.035	4.72279e-149	TNFRSF11B
Colonocyte	2.24015e-153	1.06903	0.543	0.372	8.19918e-149	AGPAT2
Colonocyte	2.47732e-153	0.900665	0.942	0.816	9.06724e-149	LGALS3
Microfold cell	1.09443e-152	2.06961	0.674	0.134	4.00571e-148	AKR1C3
BEST4+ epithelial	3.36166e-152	0.576736	0.949	0.881	1.2304e-147	KRT8
Microfold cell	3.72146e-151	0.862029	0.421	0.049	1.36209e-146	SNX10
TA	1.22786e-150	0.343715	0.659	0.541	4.49411e-146	HSPA5
Stem cells	1.90121e-150	0.339623	0.462	0.311	6.95861e-146	IMPDH2
Stem cells	4.59643e-150	0.311241	0.39	0.243	1.68234e-145	CNN3
Enteroendocrine progenitor	6.13346e-150	1.72552	0.627	0.13	2.24491e-145	HES6
Enteroendocrine progenitor	7.25276e-149	0.78339	0.299	0.029	2.65458e-144	LIMD2
Colonocyte	5.22871e-148	0.861011	0.292	0.123	1.91376e-143	APPL2
Goblet cells	7.08217e-148	0.679577	1	0.999	2.59214e-143	MALAT1
TA	9.94103e-148	0.341327	0.256	0.154	3.63852e-143	SMC4
Colonocyte	3.38186e-147	0.908702	0.315	0.14	1.23779e-142	GBP3
Colonocyte	5.09636e-147	0.767462	0.935	0.836	1.86532e-142	S100A10
TA	6.92092e-147	0.281219	0.404	0.279	2.53313e-142	DUT
BEST4+ epithelial	3.15576e-146	0.967889	0.461	0.254	1.15504e-141	GNPTAB
TA	3.68669e-146	0.253728	0.254	0.15	1.34937e-141	CEBPA
Stem cells	4.24075e-146	0.395119	0.386	0.244	1.55216e-141	ST6GAL1
Stem cells	8.50741e-146	0.407544	0.285	0.153	3.1138e-141	FN1
TA	1.46809e-145	0.276171	0.66	0.566	5.37336e-141	GNG5
Colonocyte	3.83155e-144	0.981839	0.456	0.272	1.40239e-139	LRP10
TA	7.14759e-144	0.340595	0.737	0.642	2.61609e-139	DNAJB1
Colonocyte	1.12224e-143	1.12183	0.62	0.516	4.1075e-139	PRDX6
Enteroendocrine progenitor	1.49569e-143	1.17854	0.399	0.053	5.47437e-139	PROX1
Enteroendocrine progenitor	1.59728e-143	2.1497	0.878	0.3	5.84621e-139	STMN1
Stem cells	1.97744e-143	0.326417	0.965	0.819	7.23764e-139	RPL8
Stem cells	1.44875e-142	0.328063	0.889	0.682	5.30256e-138	SLC25A6
Tuft	1.45939e-142	2.41769	0.459	0.218	5.3415e-138	KMT2C
Colonocyte	1.82053e-142	0.859504	0.446	0.247	6.66332e-138	GSN
Goblet cells	1.85925e-142	0.764197	0.327	0.214	6.80506e-138	GALNT5
Microfold cell	2.90605e-142	1.52148	0.614	0.108	1.06364e-137	BIRC3
Colonocyte	7.21666e-142	0.865406	0.638	0.493	2.64137e-137	ACTN4
Stem cells	4.02195e-141	0.32202	0.946	0.777	1.47207e-136	RPS11
Colonocyte	1.06407e-140	0.718791	0.319	0.139	3.89461e-136	PLEC
Stem cells	1.64359e-140	0.350923	0.651	0.496	6.01571e-136	CNBP
Stem cells	4.66134e-140	0.838411	0.6	0.449	1.7061e-135	OLFM4
TA	1.96561e-139	0.284359	0.411	0.29	7.19435e-135	RANBP1
Goblet cells	3.27266e-139	0.724837	0.283	0.176	1.19783e-134	GALNT12
TA	5.09971e-139	0.255001	0.669	0.566	1.86655e-134	SELENOW
Colonocyte	9.41103e-139	0.873627	0.334	0.157	3.44453e-134	B3GALT5
TA	1.42399e-138	0.306083	0.778	0.681	5.21193e-134	MIF
Stem cells	2.50307e-138	0.311087	0.327	0.194	9.16148e-134	FERMT1
Colonocyte	5.83339e-138	0.737152	0.811	0.695	2.13508e-133	CLDN7
TA	1.48271e-137	0.431197	0.304	0.198	5.42688e-133	ZFAND2A
Enteroendocrine cells	2.87847e-137	1.29101	0.254	0.026	1.05355e-132	ID4
Colonocyte	4.35579e-137	1.03344	0.419	0.248	1.59426e-132	TMBIM1
Microfold cell	4.398e-137	0.802122	0.391	0.046	1.60971e-132	RELB
BEST4+ epithelial	4.68247e-137	0.867428	0.394	0.202	1.71383e-132	CTSC
TA	6.84216e-137	0.4603	0.413	0.303	2.5043e-132	CXCL2
Colonocyte	1.20439e-136	0.955682	0.278	0.119	4.4082e-132	MX1
TA	1.82728e-136	0.254774	0.808	0.716	6.68803e-132	RPS16
TA	2.04228e-136	0.277417	0.255	0.156	7.47496e-132	EPHA2
Colonocyte	2.07006e-136	0.972712	0.63	0.521	7.57663e-132	PRR13
Stem cells	2.84825e-136	0.283897	0.569	0.415	1.04249e-131	PNRC1
Colonocyte	3.17208e-136	0.727033	0.291	0.127	1.16101e-131	SIRT6
Microfold cell	1.23915e-135	0.858215	0.352	0.038	4.53542e-131	POLD1
Stem cells	2.55026e-135	0.336396	0.413	0.265	9.33422e-131	NAP1L1
Goblet cells	4.52211e-135	0.785979	0.332	0.224	1.65514e-130	MIA3
TA	7.65899e-135	0.320327	0.569	0.437	2.80327e-130	SNHG8
Colonocyte	8.76953e-135	1.06276	0.538	0.381	3.20973e-130	TMPRSS2
Colonocyte	1.54217e-134	1.04492	0.425	0.248	5.64448e-130	LMO7
Colonocyte	1.84355e-133	0.820662	0.262	0.107	6.74758e-129	PDZD3
Colonocyte	2.02061e-133	1.0304	0.364	0.193	7.39564e-129	IL2RG
BEST4+ epithelial	5.5181e-133	0.657811	0.866	0.753	2.01968e-128	KRT19
Stem cells	7.06651e-133	0.278105	0.812	0.658	2.58641e-128	MT-ATP8
TA	3.76673e-132	0.258189	0.558	0.426	1.37866e-127	LDHB
Stem cells	5.24575e-132	0.458648	0.385	0.244	1.92e-127	MT1M
Goblet cells	1.13039e-131	0.718555	0.421	0.31	4.13733e-127	CCDC14
BEST4+ epithelial	1.17054e-131	0.851209	0.404	0.21	4.28431e-127	CCND1
Stem cells	1.58008e-131	0.35089	0.588	0.439	5.78325e-127	CYB5A
Microfold cell	2.24305e-131	1.15483	0.618	0.119	8.20977e-127	NTRK2
Microfold cell	1.27794e-129	2.86207	0.867	0.316	4.6774e-125	CCL15
Enteroendocrine cells	2.49364e-129	0.954515	0.296	0.036	9.12698e-125	RAB26
Stem cells	2.66898e-129	0.265361	0.73	0.573	9.76874e-125	PCBP2
Colonocyte	4.58096e-129	0.909156	0.98	0.923	1.67668e-124	B2M
Stem cells	6.93335e-129	0.29713	0.811	0.626	2.53767e-124	PRAC1
TA	9.41045e-129	0.258448	0.74	0.636	3.44432e-124	RPL27
BEST4+ epithelial	1.99218e-128	0.716141	0.359	0.168	7.29157e-124	MEP1A
Colonocyte	4.44768e-128	0.510918	0.972	0.955	1.6279e-123	MT-ND5
Colonocyte	5.35675e-128	0.944974	0.747	0.634	1.96062e-123	SRI
BEST4+ epithelial	8.19391e-128	0.655479	0.316	0.139	2.99905e-123	IFITM2
BEST4+ epithelial	1.32585e-126	0.83783	0.317	0.139	4.85275e-122	VIPR1
Enteroendocrine progenitor	6.66199e-126	1.03178	0.435	0.069	2.43836e-121	MICAL1
Tuft	7.59696e-126	2.50837	0.391	0.174	2.78056e-121	SPTLC2
TA	1.06809e-125	0.25326	0.464	0.346	3.90931e-121	TUBA1C
Colonocyte	1.52724e-125	0.686687	0.261	0.107	5.58987e-121	ZZEF1
Colonocyte	1.68454e-125	0.943408	0.659	0.543	6.1656e-121	SMIM22
Colonocyte	1.85925e-125	0.970862	0.539	0.385	6.80505e-121	POLD4
Stem cells	2.08085e-125	0.300134	0.933	0.753	7.61612e-121	RPS16
Colonocyte	3.01503e-125	0.814422	0.255	0.106	1.10353e-120	PLCD3
Goblet cells	4.47588e-125	0.653969	0.521	0.431	1.63822e-120	MUC5B
Stem cells	5.94635e-125	0.352781	0.507	0.37	2.17642e-120	EIF3L
BEST4+ epithelial	8.17764e-124	0.869266	0.363	0.18	2.9931e-119	CARD16
TA	5.2115e-122	0.28766	0.55	0.434	1.90746e-117	PHLDA2
BEST4+ epithelial	3.67978e-121	1.00923	0.498	0.321	1.34683e-116	GMNN
TA	4.35119e-121	0.253709	0.644	0.534	1.59258e-116	PCBP1
Enteroendocrine progenitor	5.1555e-121	1.62854	0.299	0.036	1.88696e-116	RGS16
BEST4+ epithelial	6.93868e-121	0.693666	0.3	0.132	2.53963e-116	RHOV
Colonocyte	7.18016e-120	0.972514	0.4	0.236	2.62801e-115	PARM1
TA	7.28498e-120	0.253296	0.276	0.177	2.66638e-115	SOCS3
Tuft	7.38403e-120	2.35297	0.403	0.186	2.70263e-115	SPAG9
BEST4+ epithelial	4.52722e-119	0.626079	0.922	0.818	1.65701e-114	LGALS3
BEST4+ epithelial	2.31479e-118	0.923051	0.554	0.383	8.47237e-114	TNFSF10
TA	2.40284e-118	0.300648	0.517	0.405	8.79463e-114	MAP1LC3B
TA	4.37442e-118	0.25093	0.327	0.223	1.60108e-113	PLIN2
Colonocyte	7.61749e-118	0.884757	0.31	0.155	2.78808e-113	OAS1
Stem cells	1.43435e-117	0.324854	0.838	0.664	5.24986e-113	RPS10
BEST4+ epithelial	2.09937e-117	0.625328	0.808	0.704	7.68389e-113	ITM2C
Stem cells	1.03243e-116	0.302024	0.475	0.345	3.77879e-112	EIF3D
Enteroendocrine cells	1.9845e-116	2.43414	0.457	0.098	7.26346e-112	RGS2
Microfold cell	3.13573e-116	0.938785	0.498	0.085	1.14771e-111	NOXO1
Colonocyte	3.27517e-116	0.796426	0.278	0.129	1.19875e-111	PLOD2
TA	5.2488e-116	0.271999	0.374	0.267	1.92111e-111	CKS2
Colonocyte	2.21843e-114	0.495553	0.999	0.996	8.11968e-110	MT-CO1
TA	2.72545e-114	0.250592	0.839	0.754	9.9754e-110	HNRNPA2B1
Stem cells	3.20204e-114	0.316766	0.961	0.803	1.17198e-109	FTL
Enteroendocrine cells	4.46054e-114	1.60687	0.428	0.082	1.6326e-109	NISCH
Colonocyte	6.70634e-113	0.908157	0.481	0.316	2.45459e-108	HLA-F
Microfold cell	8.62526e-113	2.14024	0.708	0.199	3.15693e-108	GLRX
Microfold cell	9.07039e-113	2.72794	0.785	0.239	3.31985e-108	SPINK5
Colonocyte	1.21693e-112	0.871476	0.626	0.525	4.45409e-108	CDH17
TA	1.36306e-112	0.265468	0.625	0.501	4.98893e-108	NUCKS1
Microfold cell	1.96433e-112	2.23756	0.88	0.345	7.18964e-108	CD74
Stem cells	3.3618e-111	0.255158	0.683	0.521	1.23045e-106	HNRNPC
Colonocyte	6.18153e-111	0.461588	0.986	0.972	2.2625e-106	MT-ND1
Enteroendocrine cells	1.02883e-110	1.16551	0.283	0.039	3.76561e-106	C3orf14
Microfold cell	1.54196e-110	1.63823	0.751	0.233	5.64372e-106	FAM3C
TA	1.19743e-109	0.263129	0.284	0.191	4.38273e-105	AREG
Microfold cell	1.33895e-109	1.08115	0.468	0.079	4.90069e-105	TMEM265
Colonocyte	1.6671e-109	0.755051	0.332	0.172	6.10173e-105	FBLIM1
Colonocyte	3.79789e-109	0.890997	0.396	0.237	1.39006e-104	ITPRID2
Goblet cells	7.14076e-109	0.607389	0.37	0.282	2.61359e-104	ERGIC1
Colonocyte	1.92132e-108	0.822741	0.662	0.565	7.03221e-104	CAMK2N1
Colonocyte	1.94404e-108	0.466312	0.993	0.982	7.11536e-104	MT-ATP6
Microfold cell	2.17923e-108	1.19413	0.567	0.111	7.97621e-104	TRIM31
Microfold cell	7.07582e-108	0.615914	0.309	0.036	2.58982e-103	TMCC3
Enteroendocrine progenitor	7.56711e-108	2.53425	0.738	0.263	2.76964e-103	GADD45G
Stem cells	9.11194e-108	0.312616	0.402	0.278	3.33506e-103	SH3YL1
Enteroendocrine progenitor	9.32667e-108	1.39312	0.546	0.127	3.41365e-103	REV3L
Enteroendocrine progenitor	5.1519e-107	2.00648	0.982	0.796	1.88565e-102	H3F3B
BEST4+ epithelial	7.38077e-107	0.935178	0.594	0.438	2.70144e-102	FABP5
Enteroendocrine progenitor	3.58451e-106	0.733672	0.251	0.028	1.31197e-101	CACNB2
Colonocyte	3.71345e-106	0.701115	0.254	0.116	1.35916e-101	PAQR8
Stem cells	4.29971e-106	0.266585	0.891	0.693	1.57374e-101	RPSA
Microfold cell	8.84299e-106	1.20821	0.592	0.132	3.23662e-101	TCF12
Stem cells	1.03947e-105	0.30222	0.295	0.182	3.80455e-101	EPB41L4A-AS1
Microfold cell	2.03667e-105	0.527959	0.27	0.028	7.45443e-101	PLEKHB1
Colonocyte	7.99312e-105	0.862163	0.466	0.316	2.92556e-100	GIPC1
Stem cells	2.66378e-104	0.283264	0.365	0.245	9.74971e-100	MYB
Stem cells	4.98618e-104	0.289065	0.469	0.343	1.82499e-99	TMEM123
TA	6.11474e-104	0.308635	0.41	0.301	2.23806e-99	DDX21
Colonocyte	1.90052e-103	1.05849	0.429	0.28	6.9561e-99	GPRC5A
Goblet cells	9.94073e-103	0.69647	0.582	0.524	3.63841e-98	GOLGB1
Stem cells	1.55882e-102	0.281418	0.423	0.302	5.70543e-98	APEX1
Colonocyte	1.4493e-101	0.557117	0.271	0.126	5.3046e-97	SEMA3B
Colonocyte	3.18882e-101	0.877322	0.359	0.213	1.16714e-96	SLC9A3R1
Colonocyte	3.81945e-101	0.543507	0.9	0.827	1.39796e-96	MYL6
Tuft	5.90863e-100	2.37533	0.41	0.221	2.16262e-95	MYO1B
Colonocyte	8.39114e-100	0.439756	0.987	0.984	3.07124e-95	MT-ND4
Microfold cell	3.13596e-99	0.49489	0.27	0.03	1.14779e-94	EPB41L4A
Microfold cell	5.1262e-99	2.49719	0.515	0.113	1.87624e-94	SOD3
Microfold cell	6.96846e-99	0.962407	0.528	0.112	2.55052e-94	GJB3
Enteroendocrine progenitor	8.65412e-99	1.30099	0.506	0.12	3.16749e-94	UCP2
Enteroendocrine cells	1.66065e-98	1.27578	0.331	0.059	6.07816e-94	GCH1
Colonocyte	8.65414e-98	0.737983	0.251	0.117	3.1675e-93	UPP1
Goblet cells	1.97721e-97	0.604091	0.266	0.173	7.2368e-93	CHD7
Enteroendocrine progenitor	1.9817e-97	2.42547	0.863	0.463	7.25322e-93	SOX4
Colonocyte	5.10378e-97	0.475094	0.953	0.929	1.86803e-92	MT-ND3
Colonocyte	6.77097e-97	0.780517	0.338	0.189	2.47824e-92	CCL28
Stem cells	7.64884e-97	0.254565	0.47	0.345	2.79955e-92	EIF4B
Enteroendocrine progenitor	2.00951e-96	1.07742	0.255	0.032	7.35501e-92	RND1
BEST4+ epithelial	2.65716e-96	0.880957	0.531	0.362	9.72547e-92	S100P
Goblet cells	2.9194e-96	0.748356	0.573	0.517	1.06853e-91	NR4A1
TA	4.21581e-96	0.314443	0.294	0.206	1.54303e-91	NUPR1
BEST4+ epithelial	5.35797e-96	0.625527	0.927	0.837	1.96107e-91	S100A10
Enteroendocrine progenitor	2.87958e-95	1.28978	0.557	0.15	1.05396e-90	PRXL2A
Colonocyte	6.46194e-95	0.90724	0.48	0.35	2.36514e-90	DSC2
Goblet cells	8.39572e-95	0.674364	0.375	0.288	3.07292e-90	ROCK2
Stem cells	1.35775e-94	0.277886	0.647	0.509	4.96951e-90	COMMD6
Stem cells	2.17247e-94	0.306277	0.482	0.363	7.95147e-90	TOMM20
Stem cells	2.65717e-93	0.257726	0.281	0.177	9.7255e-89	ZNF22
Colonocyte	4.56141e-93	0.813707	0.487	0.351	1.66952e-88	RIOK3
Colonocyte	4.83427e-93	0.769618	0.421	0.277	1.76939e-88	ACAA1
Stem cells	7.72401e-93	0.302236	0.375	0.259	2.82707e-88	IFI30
TA	1.10072e-92	0.260024	0.359	0.268	4.02875e-88	NCOA7
Goblet cells	1.14243e-92	0.457169	0.284	0.198	4.18141e-88	DNTTIP1
Microfold cell	1.21016e-92	0.480949	0.296	0.038	4.4293e-88	EMB
Stem cells	1.40071e-92	0.253034	0.353	0.239	5.12673e-88	NRIP1
Colonocyte	1.57749e-92	0.706364	0.275	0.137	5.77379e-88	NOSTRIN
Microfold cell	1.92726e-92	0.926426	0.498	0.1	7.05395e-88	TYMP
BEST4+ epithelial	8.50669e-92	0.922002	0.68	0.51	3.11354e-87	CRIP1
Stem cells	1.02933e-91	0.305349	0.366	0.256	3.76745e-87	REXO2
BEST4+ epithelial	1.23623e-91	0.83145	0.539	0.381	4.52474e-87	AOC1
Stem cells	1.68625e-91	0.25353	0.589	0.461	6.17183e-87	EIF3H
BEST4+ epithelial	1.22902e-90	1.2023	0.54	0.364	4.49835e-86	MT1H
Stem cells	1.55867e-90	0.274007	0.288	0.186	5.7049e-86	NOB1
Stem cells	1.74926e-90	0.293179	0.461	0.34	6.40246e-86	DDIT3
Colonocyte	5.0187e-90	0.714417	0.274	0.139	1.83689e-85	INAVA
Colonocyte	9.34022e-90	0.60716	0.259	0.126	3.41861e-85	ANK3
Enteroendocrine progenitor	1.26174e-89	0.9184	0.332	0.056	4.6181e-85	ETS1
Enteroendocrine progenitor	2.01025e-89	1.31615	0.439	0.095	7.35772e-85	PHLDA1
Goblet cells	4.7421e-89	0.549944	0.565	0.511	1.73566e-84	KLF4
Microfold cell	2.02597e-88	0.666501	0.399	0.067	7.41524e-84	NFKB2
Colonocyte	2.85266e-88	0.925548	0.484	0.369	1.0441e-83	TDP2
Colonocyte	4.28822e-88	0.655324	0.279	0.144	1.56953e-83	TJP3
Colonocyte	5.18009e-88	0.671391	0.32	0.177	1.89596e-83	CCDC68
Colonocyte	6.25717e-88	0.77269	0.482	0.351	2.29019e-83	MVP
Colonocyte	5.14746e-87	0.90105	0.447	0.3	1.88402e-82	MDK
BEST4+ epithelial	2.8932e-86	0.861445	0.513	0.36	1.05894e-81	GPA33
TA	9.11554e-86	0.296691	0.784	0.703	3.33638e-81	HMGB1
Tuft	1.22592e-85	2.0514	0.514	0.373	4.48699e-81	LUC7L3
Colonocyte	1.50887e-85	0.827266	0.332	0.187	5.52261e-81	ARL14
BEST4+ epithelial	1.6793e-85	0.869848	0.421	0.25	6.1464e-81	GSN
Colonocyte	4.98626e-85	0.808897	0.341	0.202	1.82502e-80	PDE9A
Enteroendocrine progenitor	6.23545e-85	1.99589	0.768	0.332	2.28224e-80	RASD1
Goblet cells	6.34404e-85	0.610094	0.325	0.249	2.32198e-80	NUCB2
Microfold cell	6.71049e-85	1.09545	0.339	0.054	2.45611e-80	AKR1C2
BEST4+ epithelial	6.77038e-85	0.779165	0.565	0.444	2.47803e-80	TMEM176A
Goblet cells	2.04924e-84	0.586137	0.398	0.337	7.50044e-80	TSPAN13
Stem cells	5.64922e-84	0.290301	0.501	0.388	2.06767e-79	MRPS33
Colonocyte	9.03703e-83	1.12688	0.383	0.249	3.30764e-78	IFI6
Colonocyte	1.84063e-82	0.814963	0.555	0.461	6.73688e-78	PRSS8
Microfold cell	4.43911e-82	0.645948	0.283	0.039	1.62476e-77	TCEAL3
Stem cells	5.10771e-81	0.279643	0.567	0.422	1.86947e-76	CXCL3
Microfold cell	6.36187e-81	1.39812	0.554	0.141	2.32851e-76	DEPP1
BEST4+ epithelial	7.84964e-81	0.56222	0.263	0.127	2.87305e-76	ECE1
Microfold cell	1.48274e-80	0.666674	0.395	0.073	5.42698e-76	NFKBIE
Goblet cells	4.18061e-80	0.534471	0.379	0.304	1.53014e-75	TUBA4A
Enteroendocrine progenitor	5.04202e-80	0.99514	0.421	0.094	1.84543e-75	CBFA2T2
Goblet cells	1.21147e-79	0.483833	0.306	0.22	4.43412e-75	ATP2A3
Colonocyte	2.27288e-79	0.977204	0.367	0.232	8.31897e-75	XAF1
Tuft	4.94439e-79	2.16332	0.335	0.166	1.8097e-74	UTRN
Enteroendocrine progenitor	7.15536e-79	0.929919	0.295	0.049	2.61893e-74	MLXIPL
Colonocyte	1.87298e-78	0.771232	0.338	0.209	6.85531e-74	ATP2B1
BEST4+ epithelial	1.97388e-78	0.519624	0.813	0.755	7.22461e-74	PPDPF
Microfold cell	2.07166e-78	1.69573	0.498	0.117	7.58247e-74	PI3
Microfold cell	3.54143e-78	0.815686	0.489	0.111	1.2962e-73	ANKRD22
Microfold cell	3.5743e-78	1.16526	0.661	0.206	1.30823e-73	FERMT1
Colonocyte	3.91291e-78	0.699345	0.619	0.533	1.43216e-73	HLA-E
Colonocyte	1.30555e-77	0.674984	0.272	0.146	4.77844e-73	HK2
Goblet cells	1.93998e-77	0.54296	0.44	0.385	7.10053e-73	SMIM14
Colonocyte	4.79295e-77	0.898242	0.507	0.422	1.75427e-72	ACAA2
Microfold cell	1.64101e-76	0.978659	0.567	0.152	6.00625e-72	SULF2
BEST4+ epithelial	4.55926e-76	0.651017	0.95	0.893	1.66873e-71	S100A6
Enteroendocrine progenitor	5.64175e-76	1.06596	0.343	0.07	2.06494e-71	LRRC42
Colonocyte	1.02129e-75	0.770267	0.373	0.245	3.73802e-71	SULT1A1
Enteroendocrine progenitor	7.08815e-75	1.10476	0.417	0.102	2.59433e-70	MYL6B
Enteroendocrine progenitor	8.28919e-75	1.38096	0.967	0.763	3.03393e-70	H3F3A
Colonocyte	9.27764e-75	0.651729	0.793	0.699	3.39571e-70	TSPAN8
Colonocyte	1.69905e-74	0.825078	0.752	0.671	6.21871e-70	MT2A
BEST4+ epithelial	2.12981e-74	0.62095	0.646	0.538	7.79533e-70	CALML4
Microfold cell	2.88611e-74	0.633984	0.356	0.064	1.05635e-69	TMEM37
Colonocyte	5.83887e-74	0.578269	0.698	0.624	2.13708e-69	SLC44A4
Goblet cells	7.30764e-74	0.645333	0.268	0.19	2.67467e-69	CRACR2B
Colonocyte	8.82303e-74	0.848807	0.43	0.321	3.22932e-69	TMEM45B
Microfold cell	1.01418e-73	0.989827	0.524	0.138	3.71201e-69	TM7SF3
Colonocyte	1.315e-73	0.586179	0.74	0.672	4.81303e-69	MT-ATP8
Goblet cells	2.29097e-73	0.534558	0.306	0.228	8.38518e-69	HMG20B
Microfold cell	2.48218e-73	0.638199	0.288	0.043	9.08502e-69	GSAP
Colonocyte	3.0962e-73	0.565653	0.856	0.817	1.13324e-68	MT-ND4L
Stem cells	3.75273e-73	0.251904	0.364	0.269	1.37354e-68	CREG1
Microfold cell	4.44948e-73	1.20361	0.764	0.316	1.62855e-68	ARL6IP5
TA	6.98715e-73	0.695571	0.259	0.189	2.55737e-68	AC020916.1
BEST4+ epithelial	1.53414e-72	0.860511	0.767	0.64	5.61509e-68	MT1G
Microfold cell	6.11053e-72	1.0587	0.627	0.191	2.23651e-67	MAP1LC3A
Microfold cell	1.89856e-71	1.04636	0.562	0.158	6.94893e-67	LMO4
Enteroendocrine progenitor	1.90258e-71	1.20194	0.963	0.713	6.96365e-67	HNRNPA1
Enteroendocrine progenitor	1.91351e-71	1.32914	0.598	0.227	7.00363e-67	RPAIN
Enteroendocrine progenitor	1.9317e-71	0.745555	0.306	0.058	7.07021e-67	CA8
Colonocyte	2.1822e-71	0.843433	0.508	0.421	7.98707e-67	SERINC2
Colonocyte	3.18189e-71	0.841098	0.436	0.33	1.1646e-66	CTSA
Microfold cell	4.01421e-71	0.845108	0.292	0.046	1.46924e-66	AC022075.1
Goblet cells	6.49905e-71	0.459889	0.693	0.648	2.37872e-66	NEAT1
Microfold cell	9.45626e-71	0.730654	0.369	0.071	3.46109e-66	PRSS23
Enteroendocrine progenitor	1.16419e-70	0.859479	0.432	0.105	4.26104e-66	NEURL1
Enteroendocrine progenitor	1.46515e-70	1.58838	0.565	0.2	5.36261e-66	SRP19
Stem cells	3.0208e-70	0.253798	0.474	0.369	1.10564e-65	NRARP
BEST4+ epithelial	4.48661e-70	0.677645	0.334	0.196	1.64215e-65	IL18
Colonocyte	7.8035e-70	0.707143	0.397	0.268	2.85616e-65	USP53
Enteroendocrine progenitor	9.2788e-70	1.18594	0.561	0.182	3.39613e-65	HSPA2
Colonocyte	1.32801e-69	0.567524	0.392	0.256	4.86064e-65	EPS8L2
Microfold cell	2.11228e-69	1.34588	0.67	0.238	7.73117e-65	C12orf75
BEST4+ epithelial	3.47801e-69	0.661893	0.455	0.313	1.27299e-64	C1orf21
BEST4+ epithelial	5.39e-69	0.715155	0.383	0.243	1.97279e-64	GUCY2C
Stem cells	7.87998e-69	0.250399	0.379	0.284	2.88415e-64	RSL24D1
Colonocyte	8.61648e-69	0.691044	0.378	0.25	3.15372e-64	SLC4A4
BEST4+ epithelial	1.24098e-68	0.598223	0.61	0.5	4.54212e-64	GRN
BEST4+ epithelial	1.3547e-68	0.609332	0.357	0.22	4.95833e-64	GPRC5C
Stem cells	2.36715e-68	0.276448	0.375	0.279	8.66401e-64	EBPL
Stem cells	2.94773e-68	0.290602	0.383	0.287	1.0789e-63	UFL1
Enteroendocrine progenitor	3.98046e-68	0.868867	0.317	0.064	1.45689e-63	DGKZ
Microfold cell	7.51382e-68	1.36581	0.794	0.373	2.75013e-63	YWHAH
Colonocyte	1.86986e-67	0.691298	0.262	0.148	6.84388e-63	LRRC19
Microfold cell	2.07197e-67	2.42169	0.631	0.22	7.58361e-63	CLU
Enteroendocrine progenitor	2.88702e-67	0.842702	0.273	0.049	1.05668e-62	RAP1GAP2
Colonocyte	5.94361e-67	0.72486	0.257	0.145	2.17542e-62	HSD17B2
Goblet cells	2.11162e-66	0.503805	0.589	0.589	7.72873e-62	SSR4
Colonocyte	2.93836e-66	0.673714	0.565	0.484	1.07547e-61	HSD11B2
Microfold cell	2.93987e-66	0.953519	0.991	0.932	1.07602e-61	TMSB10
TA	3.35434e-66	0.255139	0.627	0.536	1.22772e-61	TUBB4B
BEST4+ epithelial	5.47801e-66	0.46084	0.863	0.815	2.00501e-61	EPCAM
Tuft	7.25546e-66	1.97899	0.5	0.405	2.65557e-61	DDX17
Colonocyte	1.06755e-65	0.631124	0.315	0.191	3.90732e-61	CLSTN1
Enteroendocrine progenitor	1.22533e-65	1.20805	0.41	0.111	4.48485e-61	QDPR
BEST4+ epithelial	1.25749e-65	0.785721	0.517	0.381	4.60252e-61	ID1
Microfold cell	1.43264e-65	0.950572	0.429	0.101	5.24362e-61	VSIR
Enteroendocrine cells	2.74971e-65	1.04249	0.257	0.049	1.00642e-60	MLXIPL
Colonocyte	3.40601e-65	0.688544	0.254	0.142	1.24664e-60	PLIN3
Enteroendocrine progenitor	6.39027e-65	0.944142	0.295	0.058	2.3389e-60	ELL2
Enteroendocrine progenitor	1.5125e-64	1.38577	0.55	0.195	5.53591e-60	HMGB3
BEST4+ epithelial	1.82222e-64	0.85387	0.385	0.24	6.66949e-60	DST
Goblet cells	2.08942e-64	0.493871	0.27	0.198	7.64749e-60	GPRIN3
Stem cells	3.60409e-64	0.267916	0.367	0.275	1.31913e-59	NBN
BEST4+ epithelial	3.83878e-64	0.734258	0.481	0.351	1.40503e-59	DSC2
Enteroendocrine cells	5.10377e-64	1.20621	0.367	0.102	1.86803e-59	QPCT
Stem cells	7.0491e-64	0.265967	0.476	0.358	2.58004e-59	CXCL2
Colonocyte	7.73185e-64	0.582129	0.737	0.702	2.82993e-59	ATP1A1
Enteroendocrine progenitor	8.12076e-64	1.7958	0.546	0.204	2.97228e-59	KCTD12
Colonocyte	2.18281e-63	0.854553	0.507	0.442	7.98932e-59	VAMP8
Colonocyte	2.66535e-63	0.699911	0.304	0.185	9.75544e-59	LIPH
Goblet cells	2.84151e-63	0.610764	0.424	0.361	1.04002e-58	PDXDC1
Enteroendocrine cells	3.96443e-63	2.16509	0.434	0.142	1.45102e-58	DEPP1
Colonocyte	4.12884e-63	0.500719	0.302	0.177	1.5112e-58	MYO7B
Colonocyte	5.14528e-63	0.611585	0.522	0.415	1.88322e-58	AMN
BEST4+ epithelial	5.14856e-63	0.560798	0.327	0.2	1.88442e-58	NAE1
Goblet cells	7.20387e-63	0.32125	0.828	0.844	2.63669e-58	ELF3
BEST4+ epithelial	7.75255e-63	0.760915	0.434	0.292	2.83751e-58	CDHR5
Enteroendocrine progenitor	7.93341e-63	1.82302	0.841	0.577	2.90371e-58	BTG2
Enteroendocrine progenitor	1.00616e-62	0.735962	0.321	0.07	3.68265e-58	MAN1A1
Enteroendocrine progenitor	1.77305e-62	1.2108	0.989	0.846	6.48954e-58	UBB
Colonocyte	5.75551e-62	0.485303	0.851	0.783	2.10657e-57	CST3
Colonocyte	9.79972e-62	0.497106	0.929	0.865	3.5868e-57	LGALS4
BEST4+ epithelial	9.94717e-62	0.558844	0.316	0.185	3.64076e-57	SHTN1
Colonocyte	1.87652e-61	0.438696	0.3	0.174	6.86825e-57	SCNN1A
Microfold cell	2.60132e-61	0.486802	0.288	0.05	9.5211e-57	HGD
BEST4+ epithelial	2.87563e-61	0.544258	0.272	0.149	1.05251e-56	SULF2
Goblet cells	4.50192e-61	0.47883	0.484	0.445	1.64775e-56	SELENOK
Microfold cell	5.38382e-61	0.92093	0.288	0.051	1.97053e-56	SLC27A3
Colonocyte	9.60402e-61	0.992839	0.605	0.549	3.51517e-56	SELENBP1
Microfold cell	1.79136e-60	1.03185	0.562	0.181	6.55655e-56	LACTB2
Colonocyte	1.86642e-60	0.738675	0.343	0.235	6.83128e-56	C12orf75
Colonocyte	2.44845e-60	0.666214	0.312	0.2	8.96156e-56	SPPL2A
Enteroendocrine progenitor	2.6271e-60	1.44613	0.782	0.449	9.61544e-56	SELENOK
Enteroendocrine progenitor	3.93483e-60	0.867431	0.325	0.075	1.44019e-55	G2E3
Enteroendocrine progenitor	4.27489e-60	1.07767	0.649	0.281	1.56465e-55	GTF2I
Enteroendocrine progenitor	7.3306e-60	0.918705	1	0.92	2.68307e-55	PTMA
Microfold cell	7.45144e-60	0.965333	0.609	0.192	2.7273e-55	ARL14
Tuft	8.95492e-60	0.925659	0.75	0.833	3.27759e-55	KRT18
Colonocyte	1.49656e-59	0.682873	0.575	0.509	5.47756e-55	ST14
Microfold cell	4.26112e-59	0.851405	0.335	0.07	1.55961e-54	TMEM173
Enteroendocrine progenitor	4.64892e-59	1.26196	0.642	0.287	1.70155e-54	KIAA1324
BEST4+ epithelial	8.27763e-59	0.402566	0.935	0.884	3.0297e-54	TMSB4X
Microfold cell	1.18625e-58	0.479914	0.318	0.062	4.3418e-54	SLC5A1
Tuft	1.35815e-58	2.36307	0.44	0.342	4.97096e-54	EIF1B
Goblet cells	2.99872e-58	0.61637	0.471	0.422	1.09756e-53	GCC2
Enteroendocrine progenitor	5.03084e-58	1.51089	0.373	0.098	1.84134e-53	RGS2
Microfold cell	8.40079e-58	1.1442	0.665	0.26	3.07477e-53	MPZL1
Enteroendocrine progenitor	9.9296e-58	1.28345	0.723	0.365	3.63433e-53	TUBB
Enteroendocrine progenitor	1.59659e-57	1.21085	0.823	0.536	5.84369e-53	MARCKSL1
Colonocyte	3.54795e-57	0.753491	0.501	0.426	1.29858e-52	ATP1B1
Colonocyte	3.84648e-57	0.755099	0.359	0.258	1.40785e-52	TAX1BP3
Enteroendocrine progenitor	3.90406e-57	0.994917	0.531	0.184	1.42892e-52	CHD7
Microfold cell	9.5759e-57	0.818213	0.489	0.141	3.50487e-52	KCNK1
Colonocyte	9.59734e-57	0.574156	0.332	0.216	3.51272e-52	TP53I3
Enteroendocrine progenitor	1.1149e-56	0.834936	0.358	0.093	4.08063e-52	PHC2
Colonocyte	1.27255e-56	0.900111	0.516	0.471	4.65765e-52	HIGD1A
Tuft	2.25102e-56	1.78308	0.296	0.155	8.23897e-52	ARHGEF38
BEST4+ epithelial	3.14446e-56	0.529133	0.455	0.321	1.1509e-51	VSIG2
Colonocyte	3.47661e-56	0.553501	0.649	0.606	1.27247e-51	KTN1
Enteroendocrine progenitor	3.9873e-56	1.13853	0.9	0.685	1.45939e-51	EIF4A1
BEST4+ epithelial	1.33856e-55	0.322446	0.253	0.132	4.89926e-51	PLAC8
Tuft	1.61095e-55	2.12207	0.38	0.252	5.89623e-51	IFI6
Colonocyte	2.20308e-55	0.591221	0.975	0.905	8.0635e-51	FTH1
Enteroendocrine progenitor	4.3087e-55	0.956813	0.406	0.122	1.57703e-50	BNIP3L
Colonocyte	1.20767e-54	0.59242	0.268	0.162	4.42019e-50	PLA2G10
Colonocyte	1.53304e-54	0.586293	0.464	0.363	5.61109e-50	LRRFIP1
Colonocyte	1.76965e-54	0.626877	0.355	0.247	6.47711e-50	TMPRSS4
Colonocyte	2.04827e-54	0.685436	0.468	0.374	7.49687e-50	SPINT1
Colonocyte	4.19666e-54	0.698667	0.578	0.517	1.53602e-49	BLOC1S1
Enteroendocrine progenitor	6.4373e-54	1.06914	0.402	0.124	2.35612e-49	SYT13
Goblet cells	7.14432e-54	0.489741	0.555	0.54	2.61489e-49	CDC42EP5
Colonocyte	1.11148e-53	0.610962	0.603	0.544	4.06814e-49	LIMA1
BEST4+ epithelial	1.16068e-53	0.783739	0.656	0.555	4.24819e-49	C19orf33
Goblet cells	1.2364e-53	0.457269	0.3	0.231	4.52536e-49	WNK2
Microfold cell	1.35662e-53	1.11289	0.953	0.648	4.96538e-49	CD63
Enteroendocrine progenitor	1.80643e-53	1.11384	0.554	0.218	6.61171e-49	IL13RA1
Colonocyte	2.7644e-53	0.585956	0.267	0.162	1.0118e-48	VILL
Colonocyte	3.53752e-53	0.647171	0.576	0.517	1.29477e-48	CYSTM1
TA	4.29478e-53	0.300066	0.261	0.196	1.57193e-48	CSKMT
Enteroendocrine progenitor	6.6974e-53	0.877988	0.417	0.126	2.45132e-48	C4orf48
Microfold cell	7.81326e-53	0.887404	1	0.883	2.85973e-48	KRT8
Enteroendocrine progenitor	8.41502e-53	1.44705	0.649	0.313	3.07998e-48	TUBA4A
BEST4+ epithelial	8.98903e-53	0.657176	0.482	0.366	3.29008e-48	RHOC
Enteroendocrine progenitor	9.33218e-53	0.831007	0.402	0.121	3.41567e-48	SNRPN
Microfold cell	9.39931e-53	1.07348	0.987	0.756	3.44024e-48	KRT19
Enteroendocrine progenitor	1.00047e-52	1.21498	0.738	0.43	3.66184e-48	PNRC1
Colonocyte	1.03343e-52	0.631508	0.61	0.586	3.78245e-48	MYL12A
Microfold cell	1.37157e-52	1.02484	0.936	0.649	5.02007e-48	CD9
Microfold cell	1.80642e-52	1.23603	0.661	0.289	6.61166e-48	SDC4
Microfold cell	2.60442e-52	1.45227	0.858	0.557	9.53243e-48	ITM2B
Colonocyte	2.95207e-52	0.620355	0.277	0.172	1.08049e-47	TCF7L2
Microfold cell	3.19966e-52	1.00079	0.708	0.312	1.17111e-47	TNFRSF11A
Microfold cell	8.83345e-52	0.626269	0.288	0.058	3.23313e-47	NCEH1
Colonocyte	1.60458e-51	0.724998	0.492	0.429	5.87291e-47	CDH1
Goblet cells	1.69575e-51	0.435602	0.558	0.534	6.20663e-47	HLA-E
Microfold cell	1.86105e-51	0.492332	0.27	0.052	6.81165e-47	SLC5A6
BEST4+ epithelial	1.93158e-51	0.448795	0.87	0.818	7.06979e-47	FTL
Enteroendocrine progenitor	2.09306e-51	0.694468	1	0.92	7.66082e-47	EEF1A1
Enteroendocrine progenitor	2.49811e-51	0.773581	0.31	0.075	9.14333e-47	LFNG
Goblet cells	2.70153e-51	0.40643	0.661	0.676	9.88788e-47	SPINK1
Goblet cells	3.07684e-51	0.597631	0.323	0.256	1.12615e-46	GADD45G
Colonocyte	3.55797e-51	0.684442	0.358	0.259	1.30225e-46	CTSZ
Colonocyte	4.27222e-51	0.598023	0.288	0.181	1.56367e-46	UACA
Colonocyte	4.82383e-51	0.518511	0.354	0.242	1.76557e-46	PIGZ
Microfold cell	8.55104e-51	1.09872	0.918	0.667	3.12977e-46	MYL12B
Colonocyte	9.54866e-51	0.500015	0.274	0.167	3.49491e-46	LRP1
BEST4+ epithelial	9.63748e-51	0.657068	0.298	0.181	3.52741e-46	PPP3CA
Enteroendocrine progenitor	9.73026e-51	0.85228	0.45	0.148	3.56137e-46	RASSF6
BEST4+ epithelial	1.21747e-50	0.389383	0.876	0.828	4.45607e-46	MYL6
Enteroendocrine progenitor	1.32995e-50	0.530097	0.266	0.056	4.86774e-46	HID1
Colonocyte	1.56212e-50	0.665287	0.303	0.202	5.7175e-46	ABHD3
Enteroendocrine progenitor	1.90338e-50	1.07315	0.491	0.188	6.96656e-46	SINHCAF
Tuft	2.07772e-50	0.273741	0.131	0.416	7.60466e-46	MTDH
Microfold cell	2.46435e-50	0.732487	0.386	0.1	9.01977e-46	VRK2
Enteroendocrine progenitor	3.31128e-50	1.24257	0.959	0.762	1.21196e-45	HSP90AB1
Enteroendocrine progenitor	3.8793e-50	0.888989	0.483	0.165	1.41986e-45	VPS13A
Microfold cell	4.36755e-50	0.860203	0.644	0.265	1.59857e-45	CAPG
Enteroendocrine progenitor	5.25152e-50	2.0702	0.804	0.581	1.92211e-45	ATF3
Microfold cell	5.44333e-50	0.540181	0.365	0.088	1.99231e-45	EDN3
Enteroendocrine progenitor	7.95306e-50	1.01913	0.62	0.28	2.9109e-45	NAP1L1
BEST4+ epithelial	9.9301e-50	0.532086	0.612	0.526	3.63451e-45	CDH17
Microfold cell	1.01542e-49	0.92351	0.485	0.154	3.71654e-45	APIP
Tuft	1.01939e-49	0.269749	0.144	0.435	3.73108e-45	XRCC5
Microfold cell	1.26184e-49	0.544982	0.446	0.127	4.61847e-45	CXCL16
Colonocyte	1.27073e-49	0.625742	0.267	0.17	4.651e-45	IFNGR1
Microfold cell	1.60436e-49	0.593559	0.283	0.057	5.87213e-45	ARHGDIB
Enteroendocrine progenitor	2.52109e-49	0.937471	0.465	0.164	9.22744e-45	RANBP2
BEST4+ epithelial	3.00668e-49	0.524902	0.393	0.275	1.10048e-44	QSOX1
Goblet cells	3.4246e-49	0.411969	0.686	0.68	1.25344e-44	FAM3D
Enteroendocrine progenitor	3.97281e-49	1.21715	0.616	0.302	1.45409e-44	HDAC2
Colonocyte	6.10183e-49	0.679435	0.5	0.439	2.23333e-44	CIB1
Colonocyte	6.9652e-49	0.696324	0.445	0.366	2.54933e-44	TST
Enteroendocrine progenitor	1.38167e-48	1.10358	0.52	0.206	5.05706e-44	KDM5B
Colonocyte	1.60666e-48	0.434567	0.807	0.751	5.88052e-44	CFL1
Tuft	1.73886e-48	0.308449	0.113	0.376	6.3644e-44	HDAC1
Enteroendocrine progenitor	1.98392e-48	0.578252	0.262	0.057	7.26134e-44	MYEF2
Colonocyte	2.50246e-48	0.674451	0.583	0.541	9.15925e-44	CALML4
Enteroendocrine progenitor	2.67942e-48	0.918713	0.97	0.794	9.80695e-44	RPS11
Microfold cell	2.90529e-48	0.909101	0.991	0.885	1.06337e-43	TMSB4X
Goblet cells	3.36361e-48	0.432889	0.624	0.619	1.23111e-43	IER3
Enteroendocrine progenitor	4.44818e-48	1.41534	0.79	0.544	1.62808e-43	PRDX1
Enteroendocrine progenitor	4.9574e-48	0.7114	0.295	0.072	1.81446e-43	MYCL
Tuft	6.31045e-48	0.289071	0.19	0.514	2.30969e-43	APP
Enteroendocrine progenitor	1.00149e-47	0.897417	0.41	0.136	3.66556e-43	SORD
Microfold cell	1.06982e-47	1.03045	0.524	0.179	3.91565e-43	TNFAIP3
Tuft	1.13581e-47	1.39019	0.579	0.599	4.15718e-43	AKAP9
Goblet cells	1.35512e-47	0.510897	0.319	0.262	4.95986e-43	GALNT7
Enteroendocrine progenitor	1.56883e-47	0.893139	0.985	0.866	5.74207e-43	ACTG1
Colonocyte	3.36325e-47	0.731857	0.444	0.373	1.23098e-42	CLTB
Microfold cell	3.37515e-47	0.510109	0.318	0.071	1.23534e-42	TRIM16
Colonocyte	3.85518e-47	0.469227	0.62	0.55	1.41103e-42	EZR
Colonocyte	4.92338e-47	0.306431	0.347	0.23	1.80201e-42	BCAS1
Goblet cells	4.99571e-47	0.520229	0.279	0.226	1.82848e-42	SLC50A1
Enteroendocrine progenitor	5.95849e-47	1.28195	0.483	0.181	2.18087e-42	IGFBP2
Goblet cells	6.52186e-47	0.540313	0.456	0.426	2.38707e-42	HDLBP
Microfold cell	8.08411e-47	1.06854	0.627	0.258	2.95887e-42	CFLAR
BEST4+ epithelial	9.73282e-47	0.658987	0.443	0.332	3.56231e-42	SLK
Microfold cell	1.14613e-46	0.849665	0.468	0.148	4.19496e-42	RASSF6
BEST4+ epithelial	1.45152e-46	0.519087	0.611	0.542	5.3127e-42	TSPAN3
Microfold cell	1.65938e-46	0.829486	0.476	0.155	6.07351e-42	C5orf15
Microfold cell	1.87213e-46	0.405723	0.27	0.055	6.85217e-42	GPR137
BEST4+ epithelial	2.01952e-46	0.852479	0.763	0.671	7.39163e-42	MT2A
Enteroendocrine progenitor	3.61789e-46	1.51332	0.978	0.844	1.32418e-41	HSP90AA1
Enteroendocrine progenitor	3.62141e-46	0.867694	0.41	0.137	1.32547e-41	TSPAN14
Microfold cell	4.38182e-46	1.04762	0.734	0.364	1.60379e-41	RNASE4
BEST4+ epithelial	6.61392e-46	0.393561	0.775	0.701	2.42076e-41	TSPAN8
Colonocyte	7.36301e-46	0.634886	0.603	0.565	2.69493e-41	LGALS3BP
Enteroendocrine progenitor	7.90328e-46	1.06926	0.59	0.288	2.89268e-41	NONO
Colonocyte	9.90811e-46	0.638431	0.264	0.17	3.62647e-41	RETREG1
Microfold cell	1.03408e-45	0.463554	0.339	0.082	3.78485e-41	MAN2B1
Goblet cells	1.05958e-45	0.352762	0.657	0.652	3.87818e-41	STARD10
Colonocyte	1.06291e-45	0.64766	0.425	0.344	3.89037e-41	CAPN2
Tuft	1.10998e-45	0.268475	0.118	0.372	4.06263e-41	HSBP1L1
Microfold cell	1.48097e-45	0.75442	0.464	0.146	5.42048e-41	RRAS
Enteroendocrine cells	1.50995e-45	1.0094	0.27	0.07	5.52655e-41	TSPYL2
Microfold cell	1.56253e-45	0.680438	0.3	0.069	5.71903e-41	ABCF2
BEST4+ epithelial	1.6801e-45	0.598773	0.559	0.483	6.14933e-41	TMEM176B
Enteroendocrine progenitor	1.73829e-45	1.25671	0.904	0.783	6.36231e-41	IER2
Microfold cell	1.92821e-45	0.440868	0.339	0.082	7.05745e-41	PMEPA1
Colonocyte	2.21491e-45	0.594937	0.444	0.354	8.10679e-41	MYH9
BEST4+ epithelial	2.3188e-45	0.576568	0.531	0.438	8.48703e-41	CIB1
BEST4+ epithelial	2.60562e-45	0.559234	0.586	0.511	9.53683e-41	HSD17B11
Microfold cell	2.66697e-45	0.736595	0.399	0.115	9.76138e-41	LIMS1
Microfold cell	3.41405e-45	1.73908	0.695	0.359	1.24958e-40	EFHD2
Colonocyte	5.28783e-45	0.593349	0.289	0.191	1.9354e-40	TNIP1
Enteroendocrine progenitor	5.68698e-45	1.08692	0.83	0.587	2.08149e-40	GABARAP
Tuft	7.08483e-45	0.274592	0.191	0.495	2.59312e-40	H1F0
Microfold cell	7.14592e-45	1.1453	0.644	0.301	2.61548e-40	SH3BGRL
Tuft	9.45879e-45	0.33749	0.169	0.466	3.46201e-40	KIF5B
Microfold cell	9.81311e-45	0.516713	0.339	0.085	3.5917e-40	TINAG
Goblet cells	9.83633e-45	0.50189	0.582	0.582	3.60019e-40	ATF3
Goblet cells	1.0486e-44	0.456472	0.327	0.272	3.83797e-40	QSOX1
Colonocyte	1.19731e-44	0.699377	0.338	0.249	4.38229e-40	SULT1B1
Colonocyte	1.41576e-44	0.540886	0.314	0.213	5.18181e-40	PADI2
Colonocyte	1.51727e-44	0.677379	0.323	0.232	5.55337e-40	CHP1
Tuft	1.94236e-44	0.402545	0.13	0.394	7.10925e-40	TCEA1
Microfold cell	3.16789e-44	0.667973	0.627	0.254	1.15948e-39	RAP1B
Colonocyte	3.3999e-44	0.701663	0.51	0.464	1.2444e-39	LDHA
Tuft	4.04187e-44	1.75952	0.271	0.151	1.47936e-39	CHD6
Enteroendocrine progenitor	4.9108e-44	1.24845	0.911	0.701	1.7974e-39	HSPA8
Colonocyte	5.26684e-44	0.505258	0.641	0.625	1.92772e-39	CAST
Enteroendocrine progenitor	7.44648e-44	0.961529	0.362	0.116	2.72549e-39	TBPL1
Colonocyte	1.07709e-43	0.707433	0.428	0.36	3.94227e-39	TMCO1
BEST4+ epithelial	1.81413e-43	0.615553	0.675	0.615	6.63991e-39	S100A11
Colonocyte	1.81875e-43	0.271888	0.465	0.357	6.6568e-39	SYTL2
Microfold cell	2.46947e-43	1.0523	0.785	0.437	9.03849e-39	PERP
Goblet cells	2.69782e-43	0.424982	0.453	0.436	9.87429e-39	RAB2A
Microfold cell	2.97593e-43	0.762746	0.567	0.221	1.08922e-38	ALDH1A1
Colonocyte	4.09181e-43	0.609148	0.558	0.519	1.49764e-38	CTSS
Goblet cells	5.3021e-43	0.349141	0.355	0.299	1.94062e-38	MDK
Enteroendocrine progenitor	6.36317e-43	0.727704	0.292	0.077	2.32898e-38	HDGFL3
Enteroendocrine cells	1.07373e-42	2.02826	0.376	0.148	3.92996e-38	DDC
Colonocyte	1.10784e-42	0.795578	0.455	0.386	4.05479e-38	TNFSF10
Microfold cell	1.19768e-42	0.496455	0.258	0.053	4.38364e-38	CCL14
Microfold cell	1.72972e-42	0.980092	0.987	0.821	6.33096e-38	LGALS3
BEST4+ epithelial	2.0576e-42	0.695541	0.513	0.426	7.53104e-38	ATP1B1
Microfold cell	2.83458e-42	0.690457	0.391	0.107	1.03748e-37	SERPINA1
Microfold cell	4.21084e-42	0.577119	0.433	0.133	1.54121e-37	BIK
Enteroendocrine progenitor	5.08306e-42	1.08549	0.635	0.353	1.86045e-37	OCIAD2
Microfold cell	1.07564e-41	0.82794	0.575	0.227	3.93696e-37	BCL3
Colonocyte	1.51372e-41	0.477768	0.438	0.35	5.54037e-37	CTNND1
Enteroendocrine progenitor	1.74662e-41	0.832044	0.314	0.091	6.3928e-37	NREP
Colonocyte	1.88201e-41	0.676823	0.351	0.259	6.88835e-37	FABP2
Colonocyte	2.43643e-41	0.414775	0.25	0.156	8.91757e-37	INF2
Enteroendocrine progenitor	2.59972e-41	0.578197	0.306	0.083	9.51525e-37	NISCH
BEST4+ epithelial	2.91808e-41	0.601454	0.72	0.635	1.06805e-36	SRI
Enteroendocrine progenitor	3.96533e-41	0.878764	0.908	0.732	1.45135e-36	DDX5
Microfold cell	4.20861e-41	0.685871	0.648	0.277	1.54039e-36	MYO6
Tuft	4.36142e-41	0.542731	0.925	0.957	1.59632e-36	MT-ND5
Colonocyte	5.84637e-41	0.645416	0.551	0.495	2.13983e-36	TXNIP
BEST4+ epithelial	5.84883e-41	0.624028	0.44	0.338	2.14073e-36	SPATS2L
Microfold cell	6.31291e-41	1.46429	0.901	0.668	2.31059e-36	NFKBIA
Colonocyte	9.42142e-41	0.651673	0.552	0.517	3.44833e-36	DSG2
Tuft	1.22686e-40	0.300103	0.142	0.4	4.49041e-36	LINC01578
Enteroendocrine progenitor	1.53379e-40	1.04071	0.613	0.319	5.61381e-36	SMARCA5
Colonocyte	1.84528e-40	0.550736	0.273	0.181	6.75393e-36	SH3KBP1
Colonocyte	1.97587e-40	0.622865	0.314	0.227	7.23188e-36	GNG12
Colonocyte	1.98665e-40	0.636048	0.33	0.243	7.27133e-36	ENTPD5
Tuft	2.33136e-40	0.251382	0.14	0.394	8.533e-36	TMPRSS2
Microfold cell	2.90446e-40	0.947791	1	0.895	1.06306e-35	S100A6
Colonocyte	3.06395e-40	0.586381	0.309	0.217	1.12144e-35	HEPH
Enteroendocrine progenitor	3.13077e-40	1.17531	0.727	0.438	1.14589e-35	H1FX
Microfold cell	3.14359e-40	0.808728	0.502	0.182	1.15058e-35	ARHGAP18
Tuft	3.54933e-40	1.78828	0.319	0.209	1.29909e-35	TMEM63A
Colonocyte	3.85967e-40	0.633905	0.353	0.267	1.41268e-35	GGT6
Enteroendocrine progenitor	4.52265e-40	0.96747	0.576	0.281	1.65533e-35	SMARCC1
Enteroendocrine progenitor	5.37878e-40	1.15466	0.435	0.167	1.96869e-35	ANXA13
Colonocyte	5.94839e-40	0.701219	0.483	0.437	2.17717e-35	PTTG1IP
Microfold cell	1.19776e-39	0.932543	0.721	0.358	4.38393e-35	PYCARD
Colonocyte	1.21981e-39	0.587918	0.432	0.354	4.46462e-35	OPTN
Enteroendocrine progenitor	1.27762e-39	0.870869	0.435	0.166	4.67621e-35	SHROOM3
Microfold cell	1.34531e-39	0.646551	0.532	0.202	4.92397e-35	CMTM6
Enteroendocrine progenitor	1.54236e-39	0.901852	0.838	0.611	5.64518e-35	EIF4G2
BEST4+ epithelial	1.66518e-39	0.552168	0.617	0.534	6.09471e-35	DSP
Microfold cell	1.80847e-39	0.724278	0.536	0.211	6.61919e-35	RTCB
Colonocyte	1.87469e-39	0.539366	0.28	0.189	6.86154e-35	LAMB3
Enteroendocrine cells	2.10725e-39	1.62586	0.299	0.096	7.71276e-35	VIM
Colonocyte	2.87928e-39	0.603401	0.293	0.204	1.05385e-34	METTL7A
Enteroendocrine cells	3.14591e-39	1.04685	0.28	0.084	1.15143e-34	KIF5C
Colonocyte	3.4715e-39	0.626451	0.32	0.232	1.2706e-34	STK24
Microfold cell	4.24752e-39	0.927522	0.657	0.319	1.55464e-34	F11R
Microfold cell	4.40251e-39	0.559224	0.412	0.128	1.61136e-34	SLC66A2
BEST4+ epithelial	7.15157e-39	0.436376	0.287	0.188	2.61755e-34	CCPG1
Enteroendocrine progenitor	7.71038e-39	0.957232	0.701	0.427	2.82208e-34	HNRNPA0
Colonocyte	9.20822e-39	0.566029	0.286	0.194	3.3703e-34	PYGB
Enteroendocrine progenitor	1.10181e-38	0.897702	0.528	0.244	4.03273e-34	ZNF326
Enteroendocrine progenitor	1.1481e-38	1.20013	0.819	0.63	4.20217e-34	EGR1
Enteroendocrine progenitor	1.80566e-38	1.02814	0.646	0.357	6.60889e-34	ZKSCAN1
Enteroendocrine cells	2.24314e-38	1.16624	0.338	0.121	8.21012e-34	UCP2
Enteroendocrine progenitor	2.35652e-38	1.06281	0.69	0.427	8.62512e-34	XRCC5
BEST4+ epithelial	2.85325e-38	0.452704	0.624	0.574	1.04432e-33	ARPC2
Enteroendocrine progenitor	3.09608e-38	0.734167	0.306	0.093	1.1332e-33	H2AFY2
Microfold cell	3.29977e-38	0.836248	0.652	0.312	1.20775e-33	PIM3
Enteroendocrine progenitor	4.69209e-38	1.28888	0.701	0.446	1.71735e-33	RHOB
Tuft	4.89739e-38	0.30596	0.096	0.307	1.79249e-33	MTIF3
Microfold cell	5.09408e-38	0.932712	0.73	0.387	1.86448e-33	ARPC5
Microfold cell	5.32479e-38	0.77967	0.584	0.25	1.94893e-33	RCN1
Colonocyte	5.68444e-38	0.652	0.53	0.469	2.08056e-33	SFN
Colonocyte	5.73082e-38	0.620495	0.584	0.544	2.09754e-33	PDCD4
Tuft	5.79077e-38	0.26771	0.144	0.391	2.11948e-33	FOXP1
Tuft	7.29041e-38	0.320733	0.105	0.323	2.66836e-33	SMARCE1
Colonocyte	7.32276e-38	0.441423	0.784	0.756	2.6802e-33	PPDPF
Colonocyte	8.34944e-38	0.678539	0.354	0.275	3.05598e-33	DHRS11
Microfold cell	8.51023e-38	1.06976	0.652	0.309	3.11483e-33	GADD45A
Tuft	8.70201e-38	0.343434	0.151	0.406	3.18502e-33	IQGAP1
Tuft	1.10756e-37	0.429435	0.1	0.316	4.05377e-33	CASP6
Colonocyte	1.35892e-37	0.614734	0.338	0.254	4.97378e-33	MAPK3
Microfold cell	1.41372e-37	0.752354	0.519	0.205	5.17434e-33	PGD
Enteroendocrine progenitor	1.55997e-37	0.97391	0.768	0.522	5.70964e-33	SRSF3
Microfold cell	1.59214e-37	0.866817	0.901	0.642	5.8274e-33	SPINT2
BEST4+ epithelial	2.47521e-37	0.589425	0.515	0.442	9.05953e-33	VAMP8
Enteroendocrine progenitor	2.74443e-37	1.0143	0.697	0.451	1.00449e-32	CSDE1
Microfold cell	2.88847e-37	0.909023	0.386	0.122	1.05721e-32	UPP1
Colonocyte	2.99591e-37	0.384461	0.261	0.169	1.09653e-32	PCSK7
Microfold cell	2.9974e-37	0.59433	0.498	0.184	1.09708e-32	GNAI2
Enteroendocrine cells	3.47797e-37	0.842117	0.315	0.108	1.27297e-32	TUSC3
Enteroendocrine cells	4.03455e-37	0.701922	0.376	0.129	1.47669e-32	HEPACAM2
Tuft	4.05212e-37	0.367016	0.216	0.521	1.48312e-32	SRRM1
Enteroendocrine progenitor	4.06383e-37	1.03756	0.646	0.387	1.4874e-32	ARPC5
Enteroendocrine progenitor	4.87894e-37	0.709082	0.974	0.81	1.78574e-32	RPL3
Tuft	6.9859e-37	0.454325	0.161	0.421	2.55691e-32	ITGB1
Goblet cells	8.2021e-37	0.394846	0.362	0.313	3.00205e-32	SLC38A2
Enteroendocrine cells	1.08887e-36	1.73385	0.328	0.124	3.98539e-32	SYT13
Enteroendocrine progenitor	1.2273e-36	0.7756	0.292	0.086	4.49203e-32	IDS
Enteroendocrine progenitor	1.25553e-36	0.715478	0.956	0.763	4.59537e-32	RPL6
Microfold cell	1.34169e-36	0.850746	0.833	0.496	4.91071e-32	RNASEK
Tuft	1.50504e-36	0.425522	0.117	0.339	5.5086e-32	TMOD3
Microfold cell	1.81659e-36	0.66531	0.502	0.194	6.64891e-32	CLPTM1
Microfold cell	1.94346e-36	0.432653	0.305	0.08	7.11326e-32	UBE2W
Enteroendocrine progenitor	2.12065e-36	0.953131	0.587	0.317	7.76179e-32	SMARCE1
Microfold cell	2.27093e-36	0.697325	0.987	0.921	8.31182e-32	PTMA
Enteroendocrine progenitor	2.52121e-36	0.779484	0.9	0.683	9.22789e-32	SRP14
BEST4+ epithelial	2.52741e-36	0.271855	0.72	0.61	9.25058e-32	HSPB1
Microfold cell	2.87589e-36	0.900198	0.85	0.518	1.0526e-31	CYSTM1
Enteroendocrine progenitor	3.63708e-36	0.969291	0.284	0.085	1.33121e-31	KIF5C
Colonocyte	3.69466e-36	0.375714	0.294	0.201	1.35228e-31	PLXNB2
Microfold cell	4.05059e-36	0.803585	0.639	0.3	1.48256e-31	LITAF
Microfold cell	4.60447e-36	0.852941	0.464	0.165	1.68528e-31	PLA2G10
BEST4+ epithelial	6.63871e-36	0.538138	0.559	0.47	2.42984e-31	PRSS3
Microfold cell	1.06999e-35	0.694987	0.588	0.255	3.91627e-31	TMBIM1
Colonocyte	1.36632e-35	0.466602	0.462	0.383	5.00088e-31	TMC5
Enteroendocrine progenitor	1.61641e-35	1.0094	0.786	0.57	5.91622e-31	BTG1
Microfold cell	1.65261e-35	0.558939	0.455	0.164	6.04873e-31	IFNGR2
Microfold cell	1.69071e-35	0.643223	0.421	0.144	6.18816e-31	DDA1
Microfold cell	1.71355e-35	0.843963	0.579	0.254	6.27177e-31	ANXA3
Tuft	2.10208e-35	0.264049	0.142	0.376	7.69381e-31	TAF1D
Colonocyte	2.59144e-35	0.524478	0.252	0.17	9.48492e-31	PAPSS2
Colonocyte	2.63018e-35	0.565125	0.434	0.361	9.62674e-31	CDKN1A
Microfold cell	3.32071e-35	0.625942	0.369	0.115	1.21541e-30	SYK
Colonocyte	3.33738e-35	0.54314	0.255	0.173	1.22151e-30	REEP3
Enteroendocrine progenitor	3.69101e-35	0.943031	0.48	0.22	1.35095e-30	DDAH2
Microfold cell	3.8858e-35	1.0229	0.897	0.616	1.42224e-30	S100A11
Enteroendocrine progenitor	5.05298e-35	0.784425	0.284	0.083	1.84944e-30	MAFB
Microfold cell	6.41783e-35	0.988875	0.785	0.497	2.34899e-30	SYNGR2
Colonocyte	6.65225e-35	0.564815	0.387	0.316	2.43479e-30	CCL15
Enteroendocrine progenitor	7.06948e-35	1.14345	0.775	0.526	2.5875e-30	DNAJA1
Enteroendocrine progenitor	8.97693e-35	1.16278	0.867	0.736	3.28565e-30	JUNB
Enteroendocrine progenitor	1.26236e-34	0.922202	0.354	0.129	4.62035e-30	SRM
Enteroendocrine cells	1.3693e-34	1.4938	0.531	0.306	5.01179e-30	MDK
Colonocyte	1.75052e-34	0.710926	0.557	0.515	6.40709e-30	CRIP1
Enteroendocrine progenitor	2.06776e-34	0.856111	0.76	0.508	7.56822e-30	SUMO2
Microfold cell	2.74731e-34	0.611301	0.511	0.2	1.00554e-29	C17orf49
Tuft	3.1345e-34	0.43929	0.113	0.325	1.14726e-29	F11R
Tuft	3.19449e-34	0.377447	0.228	0.537	1.16921e-29	CDH17
Tuft	3.86009e-34	0.491538	0.139	0.372	1.41283e-29	SEPTIN2
Colonocyte	3.89532e-34	0.578303	0.256	0.176	1.42572e-29	SGPP2
Enteroendocrine progenitor	4.01927e-34	0.517058	0.258	0.07	1.47109e-29	TSPYL2
Microfold cell	5.95426e-34	0.954203	0.828	0.547	2.17932e-29	P4HB
Microfold cell	6.0463e-34	0.703482	0.464	0.172	2.21301e-29	MCUR1
Tuft	6.24258e-34	0.467356	0.168	0.423	2.28485e-29	CTBP2
Colonocyte	7.27651e-34	0.528635	0.652	0.643	2.66328e-29	SPINT2
Colonocyte	8.28469e-34	0.702554	0.482	0.447	3.03228e-29	ETHE1
Enteroendocrine progenitor	1.12858e-33	0.822171	0.668	0.398	4.1307e-29	HNRNPH1
Colonocyte	1.14525e-33	0.613422	0.534	0.505	4.19173e-29	CSTB
Enteroendocrine cells	1.20649e-33	1.0206	0.309	0.11	4.41589e-29	ARFGEF3
Tuft	1.23833e-33	0.418155	0.195	0.464	4.53242e-29	SUPT5H
Tuft	1.32925e-33	0.402978	0.173	0.43	4.86519e-29	IP6K2
Enteroendocrine progenitor	1.44782e-33	0.866185	0.432	0.185	5.29918e-29	GNAI2
Enteroendocrine progenitor	1.5256e-33	0.633673	0.362	0.128	5.58385e-29	GSE1
Tuft	1.61605e-33	0.43748	0.164	0.411	5.91489e-29	SRSF10
Enteroendocrine progenitor	1.73634e-33	0.874167	0.476	0.217	6.35516e-29	FOXA2
Microfold cell	2.10928e-33	0.62894	0.382	0.13	7.72016e-29	SLC27A2
Microfold cell	2.31052e-33	0.440876	0.275	0.072	8.45672e-29	MALT1
Microfold cell	3.10815e-33	0.720436	0.601	0.271	1.13762e-28	SEPTIN11
Microfold cell	3.44837e-33	0.569673	0.395	0.134	1.26214e-28	GRINA
Goblet cells	3.87193e-33	0.382299	0.253	0.204	1.41716e-28	ABLIM1
Microfold cell	3.90729e-33	1.12128	0.678	0.36	1.43011e-28	ADI1
Enteroendocrine progenitor	4.36409e-33	0.619541	0.251	0.071	1.5973e-28	CDC42EP3
Enteroendocrine cells	4.91294e-33	1.33947	0.428	0.205	1.79818e-28	KCTD12
BEST4+ epithelial	5.15642e-33	0.485085	0.533	0.449	1.8873e-28	MISP
Enteroendocrine progenitor	6.84411e-33	0.716313	0.926	0.766	2.50501e-28	RPL23
Colonocyte	7.44261e-33	0.58591	0.38	0.309	2.72407e-28	PDCD6IP
Enteroendocrine progenitor	8.34755e-33	1.19619	0.561	0.309	3.05529e-28	GADD45A
Enteroendocrine progenitor	1.16239e-32	0.673979	0.303	0.1	4.25447e-28	GDI1
Tuft	1.38313e-32	0.434789	0.132	0.353	5.06239e-28	SH3GLB1
Microfold cell	1.51429e-32	0.799342	0.923	0.684	5.54245e-28	SH3BGRL3
Microfold cell	1.70422e-32	1.06503	0.764	0.437	6.23762e-28	PTTG1IP
Enteroendocrine progenitor	1.81892e-32	0.942717	0.517	0.266	6.65743e-28	PPP1CB
Microfold cell	2.31796e-32	0.681771	0.485	0.193	8.48397e-28	TMEM35B
Tuft	2.69603e-32	0.412834	0.118	0.326	9.86775e-28	TAPBP
Microfold cell	3.15813e-32	0.532822	0.455	0.168	1.15591e-27	SLC37A1
Microfold cell	3.37217e-32	0.684271	0.403	0.143	1.23425e-27	FAS
Enteroendocrine progenitor	4.00187e-32	0.738378	0.911	0.756	1.46472e-27	RPS20
Tuft	4.16017e-32	0.333755	0.12	0.327	1.52266e-27	IVNS1ABP
Enteroendocrine progenitor	4.63473e-32	0.891786	0.557	0.304	1.69636e-27	EID1
Tuft	4.99303e-32	0.280559	0.081	0.259	1.8275e-27	LARP1
Colonocyte	5.58104e-32	0.438832	0.276	0.195	2.04272e-27	NFE2L1
Enteroendocrine progenitor	5.5986e-32	0.870435	0.336	0.124	2.04914e-27	TMEM97
Microfold cell	6.19225e-32	0.430335	0.464	0.172	2.26643e-27	DHRS3
Tuft	8.00073e-32	0.294318	0.13	0.341	2.92835e-27	SLK
Microfold cell	8.85676e-32	0.673135	0.369	0.124	3.24166e-27	FNBP1
Tuft	1.16007e-31	0.46278	0.116	0.32	4.24599e-27	CHPT1
Microfold cell	1.29874e-31	0.610844	0.361	0.12	4.75353e-27	RAB9A
Tuft	1.32858e-31	0.529783	0.103	0.299	4.86273e-27	PRDX4
Microfold cell	1.33227e-31	0.804593	0.691	0.377	4.87624e-27	TMEM106C
Enteroendocrine progenitor	1.4794e-31	0.725749	0.576	0.301	5.41474e-27	PHF14
Enteroendocrine progenitor	1.5643e-31	0.793869	0.804	0.56	5.72551e-27	SET
Microfold cell	1.71181e-31	0.731217	0.631	0.314	6.26541e-27	CHPT1
Enteroendocrine progenitor	1.75456e-31	0.806888	0.461	0.212	6.42185e-27	TDG
Tuft	1.85695e-31	0.380851	0.138	0.354	6.79663e-27	DDX39B
Enteroendocrine progenitor	1.95808e-31	0.55606	0.31	0.103	7.16676e-27	GLS
Enteroendocrine progenitor	2.09971e-31	0.814085	0.576	0.308	7.68514e-27	DDX3X
Goblet cells	2.24712e-31	0.505021	0.474	0.459	8.22467e-27	TCEA3
Colonocyte	2.68142e-31	0.49453	0.283	0.205	9.81428e-27	PKP3
Tuft	2.86325e-31	0.458671	0.23	0.525	1.04798e-26	DSG2
Microfold cell	2.95357e-31	0.713735	0.472	0.187	1.08104e-26	TMEM106B
Microfold cell	3.08735e-31	0.952514	0.721	0.43	1.13e-26	PNRC1
Microfold cell	3.39163e-31	0.908657	0.661	0.355	1.24137e-26	DSC2
Enteroendocrine progenitor	3.39557e-31	0.946519	0.469	0.232	1.24281e-26	NIPSNAP1
Enteroendocrine progenitor	3.64246e-31	1.10903	0.749	0.523	1.33318e-26	BRD2
Colonocyte	3.69397e-31	0.469252	0.338	0.256	1.35203e-26	CFLAR
Enteroendocrine progenitor	3.83222e-31	0.775321	0.594	0.343	1.40263e-26	EIF1B
Microfold cell	4.77784e-31	0.838867	0.957	0.768	1.74874e-26	CLDN3
Enteroendocrine progenitor	5.31598e-31	0.619127	0.262	0.08	1.9457e-26	SAP30
BEST4+ epithelial	5.55302e-31	0.439694	0.27	0.181	2.03246e-26	SH3KBP1
Enteroendocrine progenitor	6.21259e-31	1.04241	0.827	0.619	2.27387e-26	DUSP1
Enteroendocrine progenitor	6.32226e-31	0.733635	0.376	0.148	2.31401e-26	ARRDC3
Tuft	6.70896e-31	0.430534	0.153	0.384	2.45555e-26	SPINT1
Microfold cell	7.79782e-31	0.30404	0.279	0.076	2.85408e-26	LAMC2
Microfold cell	8.03928e-31	0.641007	0.429	0.158	2.94246e-26	BMP2
Colonocyte	9.14696e-31	0.472534	0.339	0.265	3.34788e-26	SLC22A18
Enteroendocrine progenitor	9.37882e-31	0.694044	0.314	0.111	3.43274e-26	HOXA10
Microfold cell	9.44053e-31	0.528134	0.335	0.103	3.45533e-26	ITGA3
Microfold cell	9.63112e-31	0.618544	0.365	0.125	3.52508e-26	CDC42EP4
Enteroendocrine progenitor	9.73096e-31	0.811505	0.347	0.132	3.56163e-26	RYBP
Tuft	9.86004e-31	0.387361	0.089	0.27	3.60887e-26	PTBP3
Tuft	9.9409e-31	0.283231	0.109	0.302	3.63847e-26	RAD50
Microfold cell	1.08275e-30	0.316421	0.253	0.064	3.96296e-26	PDE3B
Tuft	1.50411e-30	0.35713	0.093	0.275	5.5052e-26	ELF1
Enteroendocrine progenitor	1.51482e-30	0.520078	0.321	0.111	5.54439e-26	DLGAP4
Enteroendocrine progenitor	1.68169e-30	0.828289	0.815	0.588	6.15517e-26	SSR4
Microfold cell	1.72595e-30	0.520968	0.266	0.072	6.31716e-26	NIPAL3
BEST4+ epithelial	1.79128e-30	0.576783	0.445	0.372	6.55625e-26	TDP2
Enteroendocrine progenitor	1.9674e-30	0.662317	0.299	0.103	7.2009e-26	CYP27A1
Enteroendocrine cells	2.22828e-30	0.872337	0.363	0.149	8.15571e-26	NPDC1
Colonocyte	2.46406e-30	0.540058	0.273	0.198	9.01871e-26	IL18
Microfold cell	2.53909e-30	0.440984	0.378	0.129	9.29332e-26	PLPP1
Enteroendocrine progenitor	2.81021e-30	0.761927	0.369	0.146	1.02856e-25	RBFOX2
Colonocyte	3.09414e-30	0.430919	0.905	0.848	1.13249e-25	ACTB
Colonocyte	3.28665e-30	0.628048	0.411	0.358	1.20295e-25	CA12
Enteroendocrine progenitor	3.45315e-30	0.651233	0.513	0.249	1.26389e-25	TIA1
Tuft	3.5862e-30	0.256302	0.093	0.272	1.31258e-25	VPS36
Enteroendocrine progenitor	4.04974e-30	0.863347	0.661	0.414	1.48224e-25	TRA2B
Tuft	4.06229e-30	0.443086	0.107	0.299	1.48684e-25	CD47
Colonocyte	4.6768e-30	0.655109	0.366	0.305	1.71176e-25	CHMP2B
Microfold cell	4.86002e-30	0.715571	0.7	0.374	1.77882e-25	CLTB
Microfold cell	6.06211e-30	0.645639	0.644	0.319	2.21879e-25	PON2
Microfold cell	6.95385e-30	0.818851	0.901	0.628	2.54518e-25	DBI
Tuft	7.71022e-30	0.350288	0.096	0.277	2.82202e-25	USP16
Enteroendocrine progenitor	8.19089e-30	0.878278	0.734	0.519	2.99795e-25	MARCKS
Tuft	8.95209e-30	0.31578	0.122	0.32	3.27655e-25	RTF1
Enteroendocrine progenitor	9.49099e-30	0.69512	0.306	0.109	3.4738e-25	TUSC3
Colonocyte	1.14586e-29	0.452641	0.286	0.206	4.19396e-25	KIF13B
Microfold cell	1.2221e-29	0.688505	0.931	0.753	4.47302e-25	CFL1
Tuft	1.23414e-29	0.417859	0.231	0.519	4.51708e-25	FUS
Enteroendocrine progenitor	1.307e-29	0.852425	0.686	0.445	4.78375e-25	ATP6V1G1
Microfold cell	1.32591e-29	0.954888	0.618	0.312	4.85296e-25	ABRACL
Microfold cell	1.37186e-29	1.06205	0.97	0.786	5.02116e-25	CST3
Microfold cell	1.64079e-29	0.566025	0.446	0.173	6.00545e-25	IFNGR1
Enteroendocrine progenitor	1.68014e-29	0.573875	0.384	0.153	6.14949e-25	CHD6
Colonocyte	1.76831e-29	0.443696	0.311	0.231	6.4722e-25	PNPLA2
Microfold cell	1.81628e-29	0.677997	0.597	0.293	6.64776e-25	CD47
Microfold cell	1.85344e-29	0.944158	0.893	0.688	6.78378e-25	GPX2
Microfold cell	1.98315e-29	0.646997	0.524	0.231	7.25853e-25	NECTIN2
BEST4+ epithelial	1.99477e-29	0.530014	0.524	0.462	7.30104e-25	C10orf99
Enteroendocrine progenitor	2.04602e-29	0.999942	0.517	0.274	7.48863e-25	YPEL5
Enteroendocrine progenitor	2.51668e-29	0.595404	0.288	0.096	9.21132e-25	KDM6B
Microfold cell	2.57012e-29	0.827602	0.742	0.456	9.40688e-25	S100A14
Enteroendocrine progenitor	2.59806e-29	0.749668	0.413	0.182	9.50917e-25	TERF2IP
BEST4+ epithelial	2.69566e-29	0.449202	0.381	0.285	9.8664e-25	CYP3A5
Microfold cell	2.77928e-29	1.09126	0.837	0.619	1.01724e-24	DUSP1
Goblet cells	3.09303e-29	0.52438	0.567	0.56	1.13208e-24	ARGLU1
Enteroendocrine progenitor	3.36608e-29	0.894333	0.926	0.832	1.23202e-24	FOS
Microfold cell	3.58281e-29	0.644837	0.7	0.367	1.31134e-24	HDGF
Goblet cells	3.83322e-29	0.354249	0.348	0.311	1.403e-24	MYADM
Tuft	3.91217e-29	0.331968	0.121	0.316	1.43189e-24	RBBP6
Colonocyte	4.24067e-29	0.552277	0.451	0.409	1.55213e-24	APLP2
Microfold cell	5.95203e-29	0.557283	0.476	0.194	2.1785e-24	TNIP1
Enteroendocrine progenitor	6.19841e-29	0.76869	0.834	0.6	2.26868e-24	DYNLL1
Microfold cell	7.8645e-29	0.495349	0.3	0.092	2.87849e-24	CCDC32
Microfold cell	8.03549e-29	0.425661	0.455	0.18	2.94107e-24	ABHD12
Colonocyte	8.40653e-29	0.625687	0.505	0.462	3.07687e-24	C10orf99
Enteroendocrine progenitor	1.17302e-28	0.727285	0.642	0.407	4.29338e-24	SCAND1
Tuft	1.26854e-28	0.268579	0.092	0.264	4.643e-24	ENTPD6
Colonocyte	1.4277e-28	0.434738	0.477	0.425	5.22553e-24	SPTBN1
Tuft	1.49471e-28	0.392862	0.115	0.304	5.47081e-24	THOC2
Colonocyte	2.00789e-28	0.475304	0.265	0.188	7.34907e-24	TENT5A
Tuft	2.17045e-28	0.529806	0.126	0.325	7.94407e-24	SMARCA5
Microfold cell	2.19908e-28	0.567209	0.348	0.118	8.04884e-24	HEBP1
Enteroendocrine progenitor	2.56289e-28	0.59333	0.974	0.838	9.38045e-24	RPL10
Enteroendocrine progenitor	2.61908e-28	0.772055	0.579	0.349	9.5861e-24	KHDRBS1
Microfold cell	2.69225e-28	0.624718	0.979	0.831	9.85391e-24	KRT18
Microfold cell	2.96114e-28	0.702539	0.459	0.191	1.08381e-23	ACSM3
Microfold cell	3.18074e-28	0.597318	0.373	0.135	1.16418e-23	RHPN2
Colonocyte	3.18238e-28	0.678862	0.283	0.214	1.16478e-23	CLDN23
Microfold cell	3.49418e-28	0.565488	0.536	0.242	1.27891e-23	PARM1
Tuft	4.13337e-28	0.378511	0.109	0.294	1.51285e-23	PTPRF
Tuft	4.14105e-28	0.478977	0.118	0.309	1.51566e-23	EID1
Microfold cell	4.82301e-28	0.360737	0.253	0.07	1.76527e-23	ELOVL7
Microfold cell	4.84512e-28	0.78996	0.811	0.53	1.77336e-23	NXPE4
Colonocyte	5.88309e-28	0.543699	0.288	0.213	2.15327e-23	PARP4
Colonocyte	6.34465e-28	0.468309	0.289	0.217	2.3222e-23	MYO5B
Enteroendocrine cells	6.90162e-28	0.881567	0.251	0.086	2.52606e-23	IDS
Enteroendocrine progenitor	7.1029e-28	0.883859	0.919	0.875	2.59973e-23	JUN
Goblet cells	8.38816e-28	0.356989	0.319	0.282	3.07015e-23	ESRP1
Tuft	8.83284e-28	0.260763	0.105	0.282	3.23291e-23	TOP1
Enteroendocrine progenitor	1.03279e-27	1.16527	0.343	0.141	3.78013e-23	NR4A2
Microfold cell	1.13412e-27	0.575093	0.502	0.218	4.15099e-23	RHEB
Enteroendocrine progenitor	1.45665e-27	0.923186	0.738	0.547	5.33148e-23	GLUL
BEST4+ epithelial	1.50003e-27	0.433865	0.422	0.346	5.49027e-23	RNASET2
Colonocyte	1.81458e-27	0.446397	0.893	0.814	6.64156e-23	EPCAM
Tuft	1.86429e-27	0.361374	0.087	0.253	6.8235e-23	IST1
Enteroendocrine progenitor	2.06389e-27	0.772673	0.284	0.102	7.55406e-23	QPCT
Enteroendocrine progenitor	2.15425e-27	0.518224	0.277	0.094	7.88478e-23	MBOAT2
Goblet cells	2.16014e-27	0.405884	0.454	0.455	7.90633e-23	KDELR1
Colonocyte	2.33184e-27	0.44711	0.289	0.216	8.53476e-23	NDRG1
Microfold cell	2.34077e-27	0.528993	0.502	0.22	8.56747e-23	HEPH
Microfold cell	2.459e-27	0.585688	0.88	0.557	9.0002e-23	C19orf33
BEST4+ epithelial	2.52213e-27	0.526753	0.524	0.47	9.23125e-23	HIGD1A
Microfold cell	2.53818e-27	0.783874	0.601	0.315	9.28999e-23	MYADM
Colonocyte	2.562e-27	0.432635	0.275	0.201	9.37718e-23	LASP1
Microfold cell	2.68629e-27	0.673063	0.622	0.318	9.83209e-23	DYNLRB1
Tuft	2.70131e-27	0.269619	0.103	0.276	9.88705e-23	PCF11
Microfold cell	3.61581e-27	0.834162	0.888	0.638	1.32342e-22	SRI
Microfold cell	3.71236e-27	0.693438	0.893	0.665	1.35876e-22	CLIC1
Goblet cells	4.68878e-27	0.528792	0.275	0.232	1.71614e-22	NUMA1
Microfold cell	5.31012e-27	0.466029	0.399	0.148	1.94356e-22	SMARCA2
Colonocyte	5.52576e-27	0.474201	0.361	0.291	2.02248e-22	DGAT1
Enteroendocrine progenitor	6.95809e-27	0.706985	0.775	0.574	2.54673e-22	HNRNPDL
Tuft	7.68477e-27	0.470475	0.114	0.296	2.8127e-22	CAPRIN1
Colonocyte	8.54583e-27	0.433407	0.317	0.241	3.12786e-22	CCDC186
Colonocyte	8.70171e-27	0.485944	0.412	0.358	3.18491e-22	EFHD2
BEST4+ epithelial	9.39652e-27	0.55162	0.379	0.305	3.43922e-22	CHMP2B
Microfold cell	9.41275e-27	0.556188	0.412	0.155	3.44516e-22	SI
Microfold cell	1.09896e-26	0.567438	0.536	0.254	4.0223e-22	CYB5R3
Tuft	1.16011e-26	0.469542	0.155	0.368	4.24613e-22	BCLAF1
Microfold cell	1.21731e-26	0.839808	0.601	0.311	4.45548e-22	MUC13
Enteroendocrine progenitor	1.23604e-26	1.01607	0.531	0.301	4.52405e-22	ODC1
Enteroendocrine progenitor	1.24338e-26	0.813712	0.542	0.314	4.55089e-22	APEX1
Enteroendocrine cells	1.37473e-26	1.10862	0.717	0.631	5.03165e-22	EGR1
Colonocyte	1.41435e-26	0.436487	0.27	0.198	5.17666e-22	IQGAP2
Enteroendocrine progenitor	1.43319e-26	0.772474	0.646	0.434	5.24561e-22	YWHAQ
Microfold cell	1.53231e-26	0.757542	0.742	0.429	5.6084e-22	GPX4
Colonocyte	2.05792e-26	0.524751	0.443	0.402	7.5322e-22	JPT1
BEST4+ epithelial	2.08746e-26	0.464116	0.546	0.496	7.64032e-22	TXNIP
Microfold cell	2.25595e-26	0.874363	0.674	0.363	8.25701e-22	CDKN1A
Colonocyte	2.31459e-26	0.567496	0.371	0.31	8.47161e-22	RBM47
Enteroendocrine progenitor	2.3522e-26	0.829388	0.373	0.164	8.60928e-22	HTATSF1
Colonocyte	2.37908e-26	0.52657	0.278	0.21	8.70768e-22	TINAGL1
Goblet cells	2.77366e-26	0.27744	0.273	0.231	1.01519e-21	ASRGL1
Enteroendocrine progenitor	2.88694e-26	0.606041	0.347	0.14	1.05665e-21	FRA10AC1
Microfold cell	3.18907e-26	0.755086	0.867	0.6	1.16723e-21	ARPC3
Enteroendocrine progenitor	3.94947e-26	0.723132	0.624	0.382	1.44554e-21	PTMS
BEST4+ epithelial	3.96697e-26	0.404722	0.348	0.265	1.45195e-21	SLC22A18
Tuft	4.28124e-26	0.340277	0.104	0.276	1.56698e-21	CERS6
Microfold cell	4.43105e-26	0.527288	0.451	0.183	1.62181e-21	DAB2
Enteroendocrine progenitor	4.62724e-26	0.724483	0.41	0.189	1.69361e-21	ROCK1
Enteroendocrine progenitor	4.78072e-26	0.82987	0.498	0.272	1.74979e-21	FNBP1L
Enteroendocrine progenitor	4.98389e-26	1.14449	0.812	0.65	1.82415e-21	ZFP36
Microfold cell	5.25921e-26	0.608892	0.597	0.298	1.92492e-21	ANG
Enteroendocrine progenitor	6.09122e-26	0.566066	0.288	0.103	2.22945e-21	BRD3
Enteroendocrine progenitor	6.20384e-26	0.850318	0.635	0.425	2.27067e-21	SNRPE
Microfold cell	6.83868e-26	0.895262	0.815	0.552	2.50302e-21	FCGRT
Colonocyte	7.24963e-26	0.356351	0.295	0.219	2.65344e-21	BICDL2
Goblet cells	7.8324e-26	0.41858	0.427	0.414	2.86674e-21	LGALS9
Microfold cell	7.94944e-26	0.258498	0.253	0.073	2.90957e-21	RNF125
Colonocyte	9.11382e-26	0.410045	0.34	0.266	3.33575e-21	HIST1H1C
Tuft	9.42565e-26	0.613039	0.142	0.343	3.44988e-21	REEP5
BEST4+ epithelial	1.00538e-25	0.499291	0.339	0.26	3.67979e-21	ZNF622
Tuft	1.16291e-25	0.323174	0.112	0.287	4.25637e-21	SMARCC1
Tuft	1.31004e-25	0.454434	0.144	0.342	4.79488e-21	PHF3
Enteroendocrine progenitor	1.50297e-25	0.867736	0.635	0.427	5.50103e-21	C11orf58
Tuft	1.56659e-25	0.488505	0.124	0.307	5.73388e-21	CFDP1
Enteroendocrine progenitor	1.79505e-25	0.464577	0.288	0.101	6.57005e-21	DLL4
Colonocyte	1.90458e-25	0.430074	0.354	0.281	6.97095e-21	ST6GALNAC6
Enteroendocrine progenitor	1.90936e-25	0.798726	0.487	0.266	6.98844e-21	C18orf32
Tuft	2.14703e-25	1.80373	0.264	0.184	7.85834e-21	PHF20L1
Tuft	2.24571e-25	1.68831	0.298	0.221	8.21951e-21	ZMYND8
Microfold cell	2.4487e-25	0.312502	0.309	0.101	8.96247e-21	DAG1
BEST4+ epithelial	2.98534e-25	0.415383	0.301	0.223	1.09266e-20	FUCA1
Microfold cell	3.13434e-25	0.416752	0.309	0.105	1.1472e-20	NINJ1
Microfold cell	3.14555e-25	0.763714	0.991	0.867	1.1513e-20	LGALS4
Tuft	3.21999e-25	0.398782	0.126	0.309	1.17855e-20	DYNC1I2
Enteroendocrine progenitor	3.26409e-25	0.60179	0.325	0.131	1.19469e-20	FAM89B
Microfold cell	3.35462e-25	0.818287	0.773	0.512	1.22783e-20	CD99
Microfold cell	3.37731e-25	0.647699	0.734	0.445	1.23613e-20	ATP6V0E1
Enteroendocrine progenitor	3.515e-25	0.632406	0.919	0.703	1.28653e-20	SLC25A6
Enteroendocrine progenitor	3.53751e-25	0.642829	0.28	0.099	1.29476e-20	L1TD1
BEST4+ epithelial	3.98203e-25	0.485948	0.715	0.694	1.45746e-20	HES1
Microfold cell	4.0446e-25	0.590499	0.652	0.361	1.48037e-20	BZW1
Enteroendocrine progenitor	4.9048e-25	0.627	0.937	0.749	1.79521e-20	RPL24
Microfold cell	5.83572e-25	0.378013	0.279	0.087	2.13593e-20	ATF5
Tuft	5.93705e-25	0.344036	0.093	0.251	2.17302e-20	WAC
Tuft	6.41927e-25	0.477005	0.131	0.319	2.34952e-20	ZNF207
Tuft	6.90868e-25	0.629938	0.205	0.454	2.52865e-20	TMEM176A
Microfold cell	7.61084e-25	0.5589	0.691	0.377	2.78564e-20	TMEM50A
Tuft	7.73042e-25	0.443216	0.117	0.293	2.82941e-20	KIAA1324
Microfold cell	7.80828e-25	0.84124	0.764	0.496	2.85791e-20	LAPTM4A
Tuft	9.14261e-25	0.458714	0.093	0.252	3.34629e-20	NAP1L4
Colonocyte	1.00358e-24	0.46903	0.582	0.581	3.6732e-20	BSG
Microfold cell	1.14148e-24	0.671267	0.682	0.398	4.17794e-20	ANXA11
Tuft	1.32181e-24	0.459592	0.159	0.363	4.83794e-20	MYH9
Microfold cell	1.71201e-24	0.645434	0.584	0.281	6.26614e-20	ATOX1
Microfold cell	1.76135e-24	0.542515	0.335	0.124	6.4467e-20	ZDHHC6
Microfold cell	1.80477e-24	0.781571	0.644	0.364	6.60565e-20	PLBD1
Tuft	1.8961e-24	0.493942	0.159	0.363	6.93992e-20	ZKSCAN1
BEST4+ epithelial	1.9422e-24	0.410808	0.862	0.796	7.10866e-20	FXYD3
Enteroendocrine progenitor	2.08149e-24	0.672101	0.546	0.307	7.61847e-20	BAZ2B
Microfold cell	2.42415e-24	0.505138	0.481	0.208	8.87264e-20	KIF13B
Enteroendocrine progenitor	2.48268e-24	1.15345	0.863	0.715	9.08686e-20	HSPA1A
Goblet cells	2.53053e-24	0.439789	0.406	0.382	9.262e-20	FOXP1
Microfold cell	2.83836e-24	0.41745	0.403	0.157	1.03887e-19	DBNL
Microfold cell	2.9611e-24	0.566273	0.618	0.328	1.08379e-19	GABARAPL2
Tuft	3.09074e-24	1.64256	0.259	0.18	1.13124e-19	KIAA1217
Enteroendocrine progenitor	3.21004e-24	0.557957	0.332	0.138	1.17491e-19	CYTH2
Enteroendocrine progenitor	3.50911e-24	0.70858	0.406	0.194	1.28437e-19	TCEAL4
Enteroendocrine progenitor	3.5279e-24	0.706452	0.358	0.156	1.29125e-19	LAMB1
Tuft	3.93899e-24	0.60526	0.132	0.318	1.44171e-19	WASL
Tuft	3.98993e-24	0.456202	0.203	0.439	1.46035e-19	RSRC2
Tuft	4.41913e-24	1.26674	0.512	0.562	1.61745e-19	ARGLU1
Microfold cell	4.43499e-24	0.614649	0.652	0.377	1.62325e-19	SPINT1
Enteroendocrine progenitor	4.5336e-24	0.751168	0.424	0.208	1.65934e-19	HIST1H2AC
Microfold cell	4.60582e-24	0.783307	0.721	0.433	1.68578e-19	QTRT1
BEST4+ epithelial	5.04782e-24	0.428911	0.416	0.345	1.84755e-19	SH3GLB1
BEST4+ epithelial	5.46512e-24	0.463854	0.429	0.367	2.00029e-19	TST
Tuft	6.97321e-24	0.373647	0.096	0.252	2.55226e-19	AP2B1
Enteroendocrine progenitor	7.49953e-24	0.638732	0.815	0.642	2.7449e-19	EIF4A2
Tuft	7.58292e-24	0.363772	0.098	0.256	2.77543e-19	SREK1
Enteroendocrine cells	7.74087e-24	1.18913	0.354	0.172	2.83324e-19	TIMP1
Microfold cell	1.16016e-23	0.48407	0.378	0.144	4.2463e-19	NECAP2
BEST4+ epithelial	1.30963e-23	0.270234	0.787	0.761	4.79339e-19	HLA-A
Colonocyte	1.31594e-23	0.566379	0.286	0.223	4.81646e-19	FUCA1
Tuft	1.6315e-23	0.46096	0.169	0.375	5.97144e-19	PDXDC1
BEST4+ epithelial	1.85101e-23	0.402708	0.431	0.368	6.77488e-19	STAP2
Enteroendocrine progenitor	2.02443e-23	1.22164	0.601	0.364	7.40962e-19	HSPH1
Tuft	2.05349e-23	0.617541	0.175	0.393	7.51597e-19	ARPC5
Tuft	2.08803e-23	0.425715	0.129	0.304	7.64239e-19	SF1
Enteroendocrine progenitor	3.49854e-23	0.515992	0.937	0.752	1.2805e-18	HMGB1
Colonocyte	3.78126e-23	0.45758	0.295	0.23	1.38398e-18	BAIAP2L1
BEST4+ epithelial	3.8087e-23	0.283393	0.751	0.699	1.39402e-18	CLDN7
Enteroendocrine progenitor	3.90584e-23	0.574279	0.779	0.6	1.42958e-18	HNRNPK
Microfold cell	4.02175e-23	0.688531	0.678	0.404	1.472e-18	TPM4
Enteroendocrine progenitor	4.06711e-23	0.673755	0.461	0.247	1.4886e-18	RHOBTB3
Enteroendocrine progenitor	4.09599e-23	0.700148	0.856	0.659	1.49917e-18	CD24
BEST4+ epithelial	4.598e-23	0.357815	0.936	0.887	1.68291e-18	PHGR1
Enteroendocrine progenitor	4.60273e-23	0.624577	0.277	0.105	1.68464e-18	ARL3
Tuft	4.63387e-23	0.401621	0.104	0.261	1.69604e-18	SRSF4
Microfold cell	4.78034e-23	0.61339	0.545	0.27	1.74965e-18	IL32
Microfold cell	5.04946e-23	0.297999	0.455	0.192	1.84815e-18	LAMB3
Microfold cell	5.65935e-23	0.582621	0.403	0.165	2.07138e-18	ITGB4
Enteroendocrine progenitor	5.7174e-23	0.528308	0.506	0.274	2.09262e-18	ATRX
Enteroendocrine progenitor	6.52117e-23	0.76143	0.601	0.401	2.38681e-18	RBMX
Tuft	6.53399e-23	0.4755	0.107	0.267	2.39151e-18	ANKRD10
Colonocyte	6.73802e-23	0.59987	0.416	0.367	2.46618e-18	S100P
Microfold cell	7.39281e-23	0.658238	0.828	0.611	2.70584e-18	EIF4G2
Microfold cell	7.39692e-23	0.387251	0.361	0.139	2.70735e-18	DHRS7B
Microfold cell	8.25121e-23	0.333482	0.476	0.203	3.02003e-18	SDCBP2
Goblet cells	8.30572e-23	0.51158	0.456	0.443	3.03998e-18	GOLGA4
Enteroendocrine progenitor	9.19542e-23	0.672363	0.384	0.182	3.36562e-18	PBRM1
Goblet cells	9.45757e-23	0.401185	0.314	0.278	3.46156e-18	LDLR
Microfold cell	1.02328e-22	0.490924	0.382	0.152	3.7453e-18	STX4
Microfold cell	1.04424e-22	0.792494	0.768	0.504	3.82203e-18	GRN
Microfold cell	1.05612e-22	0.691174	0.918	0.707	3.86551e-18	ANXA2
Microfold cell	1.19857e-22	0.598649	0.579	0.295	4.38688e-18	GALNT1
Microfold cell	1.2337e-22	0.353779	0.292	0.1	4.51548e-18	C12orf49
Tuft	1.43069e-22	0.517846	0.185	0.399	5.23646e-18	TTC3
Microfold cell	1.55977e-22	0.755772	0.704	0.452	5.70891e-18	MGST1
Tuft	1.56963e-22	0.51552	0.209	0.445	5.74499e-18	H1FX
Colonocyte	1.63216e-22	0.509278	0.318	0.26	5.97386e-18	PPP1R14D
Enteroendocrine progenitor	1.66485e-22	0.619453	0.542	0.321	6.09352e-18	CLK1
Microfold cell	1.69258e-22	0.616463	0.991	0.84	6.19499e-18	S100A10
Microfold cell	1.7032e-22	0.335688	0.352	0.135	6.23389e-18	ARL2BP
Tuft	1.90017e-22	0.527526	0.129	0.302	6.95483e-18	GPBP1
Microfold cell	2.01139e-22	0.589079	0.768	0.496	7.36189e-18	SQSTM1
Microfold cell	2.02234e-22	0.275352	0.309	0.109	7.40196e-18	MMP14
Microfold cell	2.03263e-22	0.633129	0.807	0.57	7.43962e-18	BTG1
Microfold cell	2.14735e-22	0.386636	0.403	0.165	7.85953e-18	STXBP3
Microfold cell	2.3311e-22	0.604471	0.961	0.775	8.53205e-18	PFN1
Enteroendocrine progenitor	2.40458e-22	0.605104	0.325	0.14	8.80102e-18	VEZF1
Enteroendocrine progenitor	2.45925e-22	0.804235	0.402	0.204	9.00111e-18	PLA2G12A
Microfold cell	2.56327e-22	0.653093	0.957	0.804	9.38182e-18	CLDN4
Microfold cell	2.95704e-22	0.4464	0.464	0.209	1.08231e-17	DNTTIP1
Microfold cell	3.05522e-22	0.582068	0.79	0.525	1.11824e-17	PRR13
Enteroendocrine progenitor	3.11195e-22	0.704971	0.31	0.131	1.139e-17	TBCC
Enteroendocrine progenitor	3.27068e-22	0.57668	0.771	0.576	1.1971e-17	HNRNPA3
BEST4+ epithelial	3.77116e-22	0.340407	0.94	0.925	1.38028e-17	B2M
Microfold cell	3.9935e-22	0.411662	0.438	0.191	1.46166e-17	TRIP10
Enteroendocrine progenitor	4.22906e-22	0.599287	0.332	0.143	1.54788e-17	RABGAP1L
Enteroendocrine progenitor	4.3298e-22	0.718978	0.616	0.421	1.58475e-17	TLE5
Microfold cell	4.40273e-22	0.581531	0.391	0.161	1.61144e-17	IRF2
BEST4+ epithelial	4.78182e-22	0.427344	0.422	0.355	1.7502e-17	OPTN
BEST4+ epithelial	4.98036e-22	0.694599	0.377	0.309	1.82286e-17	MUC13
Enteroendocrine progenitor	5.36803e-22	0.485275	0.299	0.119	1.96475e-17	KLC1
Tuft	5.56752e-22	0.884091	0.601	0.736	2.03777e-17	DDX5
Enteroendocrine progenitor	5.92875e-22	0.664271	0.413	0.215	2.16998e-17	CNOT7
Microfold cell	5.97401e-22	0.547456	0.506	0.257	2.18655e-17	EPHX2
Microfold cell	6.28921e-22	0.577638	0.777	0.524	2.30192e-17	TAX1BP1
Goblet cells	6.55716e-22	0.333858	0.28	0.247	2.39998e-17	PLPP5
BEST4+ epithelial	6.9111e-22	0.394234	0.458	0.404	2.52953e-17	ALDH2
Microfold cell	7.77639e-22	0.642542	0.828	0.552	2.84624e-17	EZR
Enteroendocrine progenitor	8.29434e-22	0.57844	0.299	0.122	3.03581e-17	MTSS1
Microfold cell	8.6347e-22	0.608071	0.674	0.405	3.16039e-17	TMBIM4
Enteroendocrine progenitor	8.70414e-22	0.763486	0.48	0.28	3.1858e-17	CHMP1B
Enteroendocrine progenitor	9.02409e-22	0.723654	0.454	0.254	3.30291e-17	ZNF664
Tuft	9.40401e-22	0.402883	0.133	0.304	3.44196e-17	ROCK2
Microfold cell	9.50238e-22	0.354799	0.335	0.127	3.47797e-17	IL6ST
Enteroendocrine progenitor	9.80861e-22	0.781246	0.712	0.535	3.59005e-17	SRSF7
Enteroendocrine progenitor	1.01088e-21	1.12516	0.509	0.293	3.69993e-17	DDIT4
Enteroendocrine progenitor	1.05588e-21	0.669608	0.31	0.131	3.86463e-17	HIST3H2A
Colonocyte	1.06525e-21	0.422495	0.306	0.242	3.89893e-17	SP100
Tuft	1.11953e-21	0.478617	0.139	0.313	4.09759e-17	DDX3X
Microfold cell	1.3719e-21	0.321809	0.279	0.094	5.02129e-17	HLA-DRB1
Tuft	1.40175e-21	0.505869	0.285	0.582	5.13054e-17	HNRNPDL
Microfold cell	1.70194e-21	0.47827	0.494	0.234	6.22925e-17	PPIC
Enteroendocrine progenitor	1.87746e-21	0.574218	0.465	0.257	6.87171e-17	RBBP4
Microfold cell	1.92875e-21	0.567557	0.73	0.451	7.05942e-17	VDAC1
BEST4+ epithelial	2.09544e-21	0.401862	0.316	0.242	7.66953e-17	SP100
Enteroendocrine progenitor	2.12856e-21	0.715338	0.72	0.518	7.79073e-17	SRP9
Enteroendocrine cells	2.23562e-21	0.898126	0.322	0.148	8.18261e-17	TFF1
Enteroendocrine progenitor	2.26509e-21	0.574253	0.266	0.105	8.29045e-17	WSB2
Microfold cell	2.38994e-21	0.614005	0.79	0.524	8.74741e-17	ARF4
Microfold cell	2.43209e-21	0.530503	0.597	0.334	8.90169e-17	ACTR3
Enteroendocrine cells	2.57588e-21	0.773854	0.264	0.112	9.42796e-17	QDPR
Goblet cells	2.59294e-21	0.318752	0.527	0.547	9.49044e-17	TAGLN2
Enteroendocrine cells	2.6642e-21	0.867648	0.36	0.185	9.75124e-17	GNAI2
Tuft	2.72885e-21	0.550077	0.133	0.305	9.98785e-17	RASSF7
Microfold cell	2.86887e-21	0.62707	0.352	0.136	1.05004e-16	PLAC8
Microfold cell	3.08723e-21	0.841024	0.845	0.619	1.12996e-16	IER3
Microfold cell	3.12566e-21	0.760317	0.717	0.473	1.14402e-16	MAP1LC3B
Enteroendocrine progenitor	3.44658e-21	0.523605	0.387	0.185	1.26148e-16	PPP3CA
Microfold cell	3.59614e-21	0.711773	0.987	0.926	1.31622e-16	B2M
Colonocyte	4.22759e-21	0.461893	0.357	0.301	1.54734e-16	CFDP1
Enteroendocrine progenitor	4.27046e-21	0.744374	0.605	0.415	1.56303e-16	DNAJC15
Colonocyte	4.35852e-21	0.526157	0.361	0.32	1.59526e-16	ANXA4
Microfold cell	4.75456e-21	0.348256	0.348	0.136	1.74022e-16	NCK1
Microfold cell	5.16961e-21	0.398581	0.592	0.305	1.89213e-16	PAIP2
Enteroendocrine cells	5.23869e-21	1.0278	0.46	0.282	1.91741e-16	GTF2I
Enteroendocrine progenitor	5.29409e-21	0.632517	0.808	0.613	1.93769e-16	SKP1
Colonocyte	5.68054e-21	0.488789	0.379	0.332	2.07914e-16	EPS8
BEST4+ epithelial	5.853e-21	0.371085	0.578	0.54	2.14226e-16	TMEM54
Microfold cell	5.88391e-21	0.360873	0.408	0.178	2.15357e-16	PID1
Microfold cell	5.93836e-21	0.490948	0.373	0.157	2.1735e-16	POLR3GL
Tuft	6.15898e-21	0.533244	0.146	0.326	2.25425e-16	PRPF38B
Microfold cell	6.274e-21	0.295951	0.266	0.089	2.29635e-16	TRADD
Enteroendocrine progenitor	6.54813e-21	0.740849	0.321	0.145	2.39668e-16	DNAJC12
Tuft	6.67718e-21	0.577683	0.261	0.531	2.44391e-16	TAX1BP1
Microfold cell	6.72923e-21	0.492432	0.283	0.099	2.46297e-16	MLF1
Enteroendocrine progenitor	7.03366e-21	0.659921	0.524	0.319	2.57439e-16	ZFAND5
Enteroendocrine progenitor	8.02061e-21	0.704301	0.557	0.352	2.93562e-16	CCT8
Microfold cell	8.75577e-21	0.618772	0.648	0.378	3.2047e-16	ZFP36L1
Microfold cell	8.9721e-21	0.548638	0.991	0.85	3.28388e-16	ACTB
Enteroendocrine progenitor	9.65592e-21	0.464957	0.959	0.806	3.53416e-16	HNRNPA2B1
Enteroendocrine progenitor	1.00853e-20	0.652769	0.616	0.424	3.69131e-16	HNRNPM
Microfold cell	1.01105e-20	0.585862	0.657	0.369	3.70053e-16	STAP2
Enteroendocrine progenitor	1.03326e-20	0.495424	0.288	0.117	3.78182e-16	KIDINS220
Enteroendocrine progenitor	1.07159e-20	0.79388	0.587	0.403	3.92214e-16	RTRAF
BEST4+ epithelial	1.1364e-20	0.272045	0.254	0.183	4.15934e-16	GNAI2
Microfold cell	1.18258e-20	0.607598	0.494	0.247	4.32836e-16	RAB32
Microfold cell	1.22024e-20	0.684692	0.678	0.421	4.46621e-16	ABHD11
Enteroendocrine progenitor	1.27846e-20	0.625358	0.768	0.608	4.6793e-16	ZFAS1
Enteroendocrine progenitor	1.36921e-20	0.589192	0.841	0.67	5.01145e-16	EEF2
Enteroendocrine progenitor	1.37846e-20	0.569638	0.683	0.482	5.04529e-16	UBXN4
Enteroendocrine progenitor	1.58104e-20	0.663699	0.328	0.151	5.78677e-16	OTULINL
Tuft	1.80469e-20	0.450904	0.104	0.251	6.60534e-16	SIGIRR
Tuft	1.82866e-20	0.53837	0.138	0.307	6.69308e-16	PHF14
Enteroendocrine progenitor	1.85189e-20	0.716621	0.339	0.161	6.7781e-16	A1CF
Microfold cell	1.93622e-20	0.674844	0.275	0.098	7.08677e-16	RRAD
Goblet cells	1.96885e-20	0.381097	0.596	0.606	7.20619e-16	FOSB
Enteroendocrine progenitor	1.97563e-20	0.681884	0.461	0.265	7.23101e-16	YTHDF2
Microfold cell	2.1603e-20	0.557231	0.502	0.25	7.90692e-16	CREB3L1
Enteroendocrine progenitor	2.19721e-20	0.514473	0.269	0.107	8.04202e-16	ACLY
Colonocyte	2.33287e-20	0.462646	0.473	0.452	8.53853e-16	LSR
Goblet cells	2.33648e-20	0.397427	0.336	0.314	8.55175e-16	LMAN1
Enteroendocrine progenitor	2.34771e-20	0.622391	0.343	0.159	8.59285e-16	HIST1H2BD
BEST4+ epithelial	2.39287e-20	0.381162	0.504	0.438	8.75813e-16	AHNAK
Tuft	2.73016e-20	1.7122	0.25	0.182	9.99266e-16	SKAP2
Microfold cell	2.95737e-20	0.545036	0.412	0.189	1.08243e-15	SHTN1
Tuft	3.05557e-20	0.465974	0.169	0.358	1.11837e-15	CTNND1
Microfold cell	3.07206e-20	0.408398	0.326	0.126	1.12441e-15	PPFIBP2
BEST4+ epithelial	3.16454e-20	0.498766	0.252	0.183	1.15825e-15	MYH14
Colonocyte	3.30665e-20	0.462145	0.32	0.265	1.21027e-15	PPP1CB
Enteroendocrine progenitor	3.3847e-20	0.636182	0.28	0.117	1.23884e-15	TERF1
Enteroendocrine progenitor	3.77722e-20	0.742145	0.487	0.291	1.3825e-15	CAPRIN1
Microfold cell	4.13222e-20	0.435086	0.549	0.277	1.51243e-15	TOP1
Microfold cell	4.44595e-20	0.686439	0.798	0.575	1.62726e-15	ARPC2
Enteroendocrine progenitor	4.52493e-20	0.61588	0.723	0.538	1.65617e-15	HNRNPC
Enteroendocrine progenitor	4.62941e-20	0.570397	0.915	0.781	1.69441e-15	RPL35A
Goblet cells	4.67302e-20	0.462869	0.317	0.288	1.71037e-15	GOLGA2
Colonocyte	4.82545e-20	0.622631	0.301	0.239	1.76616e-15	SPINK5
Microfold cell	5.06557e-20	0.586336	0.936	0.732	1.85405e-15	DDX5
Enteroendocrine progenitor	5.27034e-20	0.675041	0.351	0.17	1.929e-15	YWHAG
Enteroendocrine progenitor	5.33667e-20	0.732271	0.531	0.33	1.95328e-15	UBE2S
Colonocyte	5.37166e-20	0.555823	0.446	0.439	1.96608e-15	PERP
Enteroendocrine progenitor	6.0372e-20	0.602835	0.343	0.163	2.20967e-15	TFDP2
Tuft	6.37299e-20	0.29783	0.14	0.304	2.33258e-15	NEDD4L
Microfold cell	6.61741e-20	0.608624	0.768	0.495	2.42204e-15	POMP
Enteroendocrine cells	6.72414e-20	1.51884	0.643	0.582	2.4611e-15	ATF3
Microfold cell	6.92821e-20	0.400373	0.408	0.184	2.5358e-15	RNF145
Goblet cells	7.14294e-20	0.373297	0.304	0.277	2.61439e-15	SLC39A7
Microfold cell	7.25555e-20	0.566554	0.425	0.194	2.6556e-15	ACY1
Microfold cell	7.39265e-20	0.316579	0.378	0.162	2.70578e-15	IFI27L2
Microfold cell	7.41944e-20	0.583146	0.738	0.471	2.71559e-15	CAPZB
Tuft	7.65207e-20	0.58469	0.219	0.452	2.80073e-15	ARL6IP4
Colonocyte	8.49311e-20	0.471766	0.382	0.324	3.10856e-15	VSIG2
BEST4+ epithelial	8.59541e-20	0.332766	0.56	0.519	3.14601e-15	CTSS
Enteroendocrine progenitor	8.65782e-20	0.555746	0.306	0.134	3.16885e-15	GRINA
Microfold cell	9.26893e-20	0.321724	0.335	0.134	3.39252e-15	SLC39A1
Tuft	9.29744e-20	1.54725	0.268	0.2	3.40296e-15	VPS13C
Enteroendocrine progenitor	9.44114e-20	0.720126	0.48	0.277	3.45555e-15	TOP1
Enteroendocrine cells	9.47933e-20	1.17581	0.299	0.145	3.46953e-15	DNAJC12
BEST4+ epithelial	9.80364e-20	0.292763	0.847	0.85	3.58823e-15	RPL37A
BEST4+ epithelial	1.11807e-19	0.281672	0.576	0.536	4.09223e-15	HLA-E
Tuft	1.11891e-19	0.553599	0.11	0.259	4.09532e-15	BUB3
Enteroendocrine progenitor	1.13931e-19	0.613834	0.28	0.118	4.16997e-15	ZNF195
Microfold cell	1.16472e-19	0.55749	0.343	0.139	4.26298e-15	TCIM
Microfold cell	1.23297e-19	0.34804	0.318	0.121	4.51278e-15	PAQR8
Tuft	1.2776e-19	0.639134	0.109	0.258	4.67615e-15	CYB5R3
Microfold cell	1.31913e-19	0.545434	0.515	0.263	4.82815e-15	CTSZ
Microfold cell	1.40551e-19	0.500412	0.425	0.201	5.14432e-15	ABHD17C
BEST4+ epithelial	1.48526e-19	0.403001	0.48	0.434	5.43621e-15	ATP6V0B
Enteroendocrine progenitor	1.53642e-19	0.473295	0.343	0.156	5.62346e-15	PRRC2B
BEST4+ epithelial	1.5501e-19	0.361414	0.62	0.6	5.67352e-15	ARPC3
Microfold cell	1.56044e-19	0.572701	0.712	0.451	5.71136e-15	RBM8A
Colonocyte	1.56949e-19	0.479825	0.258	0.2	5.74449e-15	PACSIN2
Colonocyte	1.73215e-19	0.480799	0.507	0.489	6.33982e-15	H2AFJ
Enteroendocrine progenitor	1.74408e-19	0.640898	0.443	0.252	6.38352e-15	HNRNPH3
Microfold cell	1.77282e-19	0.501025	0.678	0.412	6.4887e-15	TRABD2A
Enteroendocrine progenitor	1.94591e-19	0.561668	0.402	0.205	7.12223e-15	PHIP
Microfold cell	2.12257e-19	0.281853	0.339	0.136	7.76884e-15	OSTF1
Microfold cell	2.26915e-19	0.587624	0.871	0.622	8.3053e-15	PSMA7
Enteroendocrine progenitor	2.43345e-19	0.419743	0.771	0.582	8.90668e-15	SON
Microfold cell	2.6586e-19	0.471745	0.494	0.245	9.73073e-15	SELENOT
Tuft	2.82395e-19	0.591203	0.186	0.385	1.0336e-14	U2SURP
BEST4+ epithelial	2.8822e-19	0.399889	0.391	0.335	1.05491e-14	PRR15L
Colonocyte	2.95748e-19	0.739028	0.368	0.341	1.08247e-14	CD59
Microfold cell	3.08648e-19	0.379272	0.464	0.22	1.12968e-14	TP53I3
Microfold cell	3.38053e-19	0.28541	0.322	0.126	1.23731e-14	RNF19A
Microfold cell	3.44621e-19	0.266197	0.326	0.128	1.26135e-14	NFKB1
Microfold cell	3.57423e-19	0.257233	0.296	0.11	1.3082e-14	PRCP
Enteroendocrine progenitor	3.61033e-19	0.581121	0.317	0.141	1.32142e-14	CD44
Microfold cell	3.62231e-19	0.355631	0.258	0.089	1.3258e-14	TNFRSF21
Enteroendocrine cells	4.18097e-19	0.976625	0.656	0.589	1.53028e-14	SSR4
Tuft	4.25296e-19	0.553352	0.129	0.287	1.55663e-14	NT5C
Enteroendocrine progenitor	4.36371e-19	0.649049	0.76	0.554	1.59716e-14	PRDX2
BEST4+ epithelial	4.59001e-19	0.337229	0.303	0.239	1.67999e-14	CRYL1
Enteroendocrine progenitor	4.68263e-19	0.599267	0.365	0.182	1.71389e-14	TOP2B
Enteroendocrine progenitor	5.57265e-19	0.676115	0.399	0.216	2.03965e-14	GNAI3
Enteroendocrine progenitor	5.85129e-19	0.729888	0.325	0.155	2.14163e-14	UGT8
Tuft	6.44273e-19	0.588101	0.184	0.378	2.3581e-14	MPHOSPH8
Colonocyte	6.72098e-19	0.472987	0.255	0.2	2.45994e-14	ABHD17C
Enteroendocrine progenitor	7.28565e-19	0.542887	0.657	0.459	2.66662e-14	ATF4
Enteroendocrine progenitor	7.33201e-19	0.558176	0.306	0.137	2.68359e-14	HIST2H2BE
Enteroendocrine progenitor	7.67102e-19	0.518168	0.793	0.629	2.80767e-14	SF3B1
Tuft	7.77732e-19	0.460154	0.178	0.363	2.84658e-14	AC103702.2
Microfold cell	7.78672e-19	0.597041	0.82	0.554	2.85002e-14	SUB1
Tuft	8.61082e-19	0.632296	0.131	0.292	3.15165e-14	IMP4
[truncated: 947 more rows]
