# Supplementary material for: Impairment of stromal-epithelial regenerative cross-talk in Hirschsprung disease primes for the progression to enterocolitis
Source: Sci Transl Med. Author manuscript; Available in PMC 2025 Nov 10. (PMC7618341; doi:10.1126/scitranslmed.adp4679)
Supplement: data file S4 [file EMS210296-supplement-data_file_S4.xlsx]

## Sheet: Sheet1
Data File S4. Differentially expressed genes for stromal cell types.
cluster	p_val	avg_log2FC	pct.1	pct.2	p_val_adj	gene
Stromal3	0	3.07807	0.324	0.022	0	THBS4
Stromal3	0	2.68506	0.534	0.086	0	ASPN
Stromal3	0	2.51451	0.71	0.138	0	DPT
Stromal3	0	2.31351	0.971	0.421	0	MGP
Stromal3	0	2.31152	0.275	0.013	0	RAMP1
Stromal3	0	2.25605	0.514	0.093	0	C1QTNF3
Stromal3	0	2.24781	0.324	0.02	0	KCNN3
Stromal3	0	2.21971	0.291	0.049	0	FNDC1
Stromal3	0	2.08388	0.773	0.189	0	OGN
Stromal3	0	2.03116	0.694	0.126	0	C7
Stromal3	0	1.95307	0.381	0.057	0	THBS2
Stromal3	0	1.67358	0.274	0.043	0	GUCY1A1
Stromal3	0	1.60112	0.932	0.893	0	COL1A1
Stromal3	0	1.57878	0.266	0.062	0	SCN7A
Stromal3	0	1.50785	0.359	0.091	0	PRELP
Stromal3	0	1.46755	0.932	0.883	0	COL1A2
Stromal3	0	1.42205	0.83	0.359	0	CCDC80
Stromal3	0	1.41618	0.424	0.11	0	PDGFRL
Stromal3	0	1.36229	0.796	0.566	0	SPARCL1
Stromal3	0	1.35308	0.292	0.073	0	PID1
Stromal3	0	1.33402	0.665	0.262	0	ADH1B
Stromal3	0	1.32386	0.955	0.903	0	SPARC
Stromal3	0	1.30978	0.337	0.1	0	GPNMB
Stromal3	0	1.25638	0.311	0.11	0	HTRA3
Stromal3	0	1.25612	0.839	0.586	0	FBLN1
Stromal3	0	1.23728	0.409	0.196	0	MFAP2
Stromal3	0	1.23651	0.495	0.25	0	LHFPL6
Stromal3	0	1.19717	0.295	0.101	0	SFRP2
Stromal3	0	1.17718	0.756	0.459	0	CXCL12
Stromal3	0	1.17141	0.441	0.175	0	SRPX
Stromal3	0	1.17041	0.356	0.142	0	HSPB6
Stromal3	0	1.1394	0.388	0.192	0	ELN
Stromal3	0	1.11379	0.281	0.11	0	BGN
Stromal3	0	1.0868	0.684	0.418	0	MATN2
Stromal3	0	1.07486	0.518	0.29	0	MARCKS
Stromal3	0	1.05434	0.997	0.907	0	DCN
Stromal3	0	1.04894	0.984	0.972	0	COL3A1
Stromal3	0	0.741198	0.806	0.627	0	GSN
Stromal3	0	0.720749	0.949	0.804	0	LUM
Stromal3	0	0.651215	0.962	0.934	0	FTL
Stromal3	0	0.634785	0.879	0.789	0	CST3
Stromal2	0	3.05136	0.837	0.205	0	PLAT
Stromal2	0	3.03613	0.711	0.069	0	F3
Stromal2	0	2.81711	0.901	0.375	0	POSTN
Stromal2	0	2.65556	0.413	0.007	0	VSTM2A
Stromal2	0	2.59737	0.532	0.026	0	HSD17B2
Stromal2	0	2.45812	0.586	0.056	0	ENHO
Stromal2	0	2.44261	0.42	0.023	0	ALKAL2
Stromal2	0	2.37687	0.585	0.087	0	FRZB
Stromal2	0	2.2244	0.449	0.063	0	DMKN
Stromal2	0	1.95355	0.368	0.018	0	NSG1
Stromal2	0	1.93198	0.31	0.029	0	CPM
Stromal2	0	1.90552	0.63	0.18	0	PDLIM1
Stromal2	0	1.89215	0.998	0.576	0	CXCL14
Stromal2	0	1.77012	0.464	0.084	0	PDGFD
Stromal2	0	1.67439	0.322	0.028	0	COL4A5
Stromal2	0	1.64595	0.262	0.02	0	TRPA1
Stromal2	0	1.63705	0.505	0.12	0	BMP5
Stromal2	0	1.53547	0.703	0.353	0	C11orf96
Stromal2	0	1.53473	0.457	0.227	0	SOCS3
Stromal2	0	1.53196	0.304	0.035	0	BMP2
Stromal2	0	1.51921	0.497	0.133	0	FENDRR
Stromal2	0	1.48661	0.281	0.027	0	NRG1
Stromal2	0	1.4801	0.41	0.1	0	EDNRB
Stromal2	0	1.45432	0.615	0.248	0	BMP4
Stromal2	0	1.35564	0.68	0.326	0	PDGFRA
Stromal2	0	1.33418	0.63	0.38	0	HSPA1B
Stromal2	0	1.30128	0.392	0.11	0	F2R
Stromal2	0	1.27861	0.407	0.123	0	MGLL
Stromal2	0	1.26467	0.638	0.319	0	APLP2
Stromal2	0	1.25741	0.681	0.326	0	NBL1
Stromal2	0	1.24988	0.334	0.111	0	ADAM28
Stromal2	0	1.23247	0.813	0.656	0	HSPA1A
Stromal2	0	1.18436	0.416	0.131	0	FOXF1
Stromal2	0	1.17853	0.272	0.06	0	PLK2
Stromal2	0	1.17339	0.298	0.074	0	CDH13
Stromal2	0	1.14431	0.361	0.099	0	EMID1
Stromal2	0	1.13918	0.743	0.588	0	JUNB
Stromal2	0	1.11511	0.292	0.078	0	KREMEN1
Stromal2	0	1.10562	0.525	0.223	0	RGS10
Stromal2	0	1.09277	0.598	0.293	0	TPM2
Stromal2	0	1.06643	0.462	0.227	0	IGFBP3
Stromal2	0	1.06265	0.625	0.305	0	CYGB
Stromal2	0	1.01993	0.258	0.057	0	WFDC1
Stromal2	0	1.01147	0.839	0.477	0	TGFBI
Stromal2	0	0.990613	0.478	0.208	0	RBPMS
Stromal2	0	0.972119	0.458	0.192	0	CAV1
Stromal2	0	0.960789	0.517	0.263	0	ID3
Stromal2	0	0.956544	0.412	0.173	0	PALLD
Stromal2	0	0.939887	0.356	0.137	0	PKIG
Stromal2	0	0.890482	0.515	0.26	0	CD9
Stromal2	0	0.877999	0.624	0.35	0	IFITM1
Stromal2	0	0.858319	1	0.987	0	B2M
Stromal2	0	0.851637	0.414	0.175	0	PLAU
Stromal2	0	0.848995	0.775	0.519	0	HLA-B
Stromal2	0	0.847063	0.714	0.445	0	TMEM176A
Stromal2	0	0.808095	0.791	0.52	0	TMEM176B
Stromal2	0	0.791498	0.603	0.32	0	GPX3
Stromal2	0	0.752765	0.867	0.668	0	CALD1
Stromal2	0	0.687545	0.824	0.677	0	GAPDH
Stromal2	0	0.664396	0.933	0.855	0	UBB
Stromal2	0	0.640268	0.977	0.823	0	IGFBP7
Stromal1	0	4.62009	0.994	0.215	0	ADAMDEC1
Stromal1	0	2.74045	0.52	0.041	0	HAPLN1
Stromal1	0	2.62487	0.405	0.069	0	FABP5
Stromal1	0	2.45413	0.87	0.306	0	CTSC
Stromal1	0	2.26085	0.636	0.146	0	EDIL3
Stromal1	0	2.13347	0.772	0.205	0	APOE
Stromal1	0	2.08516	0.901	0.544	0	FN1
Stromal1	0	1.85328	0.316	0.121	0	CCL11
Stromal1	0	1.75275	0.407	0.082	0	SCARA5
Stromal1	0	1.63722	0.476	0.15	0	PPP1R14A
Stromal1	0	1.53702	0.409	0.119	0	VCAM1
Stromal1	0	1.44577	0.503	0.194	0	STMN2
Stromal1	0	1.36113	0.946	0.712	0	MFAP4
Stromal1	0	1.28545	0.337	0.099	0	LINC01082
Stromal1	0	1.18886	0.615	0.284	0	CCL2
Stromal1	0	1.04492	0.583	0.336	0	PLPP1
Stromal1	0	0.991739	0.392	0.167	0	WARS
Stromal1	0	0.989028	0.344	0.143	0	PRSS23
Stromal1	0	0.914423	0.347	0.167	0	CLEC2B
Stromal1	0	0.900665	0.774	0.481	0	A2M
Stromal1	0	0.890472	0.413	0.222	0	UBE2E3
Stromal1	0	0.786962	0.588	0.361	0	TCF21
Stromal1	0	0.734711	0.615	0.418	0	PTN
Stromal1	0	0.633152	0.721	0.483	0	TMEM176B
Stromal1	0	0.572273	0.951	0.483	0	CXCL14
Stromal1	0	0.537417	0.965	0.919	0	TMSB4X
Stromal1	0	0.520613	0.934	0.856	0	TMSB10
Stromal1	0	0.368425	0.997	0.986	0	B2M
Stromal3_Transitional	0	5.45792	0.501	0.133	0	APOD
Stromal3_Transitional	0	3.18075	0.491	0.044	0	PI16
Stromal3_Transitional	0	2.74248	0.572	0.11	0	C3
Stromal3_Transitional	0	2.49072	0.526	0.12	0	CLU
Stromal3_Transitional	0	2.07269	0.654	0.131	0	ITM2A
Stromal3_Transitional	0	1.89429	0.272	0.077	0	MT1X
Stromal3_Transitional	0	1.82272	0.424	0.084	0	SFRP2
Stromal3_Transitional	0	1.79394	0.469	0.078	0	GPC3
Stromal3_Transitional	0	1.7514	0.602	0.155	0	SRPX
Stromal3_Transitional	0	1.74352	0.326	0.035	0	FGL2
Stromal3_Transitional	0	1.71736	0.648	0.194	0	SERPINF1
Stromal3_Transitional	0	1.70847	0.332	0.033	0	CHRDL1
Stromal3_Transitional	0	1.65743	0.684	0.555	0	CFD
Stromal3_Transitional	0	1.62713	0.509	0.199	0	C7
Stromal3_Transitional	0	1.57963	0.46	0.123	0	MFAP5
Stromal3_Transitional	0	1.48575	0.722	0.409	0	CCDC80
Stromal3_Transitional	0	1.40265	0.525	0.249	0	GLUL
Stromal3_Transitional	0	1.39933	0.659	0.287	0	ADH1B
Stromal3_Transitional	0	1.39904	0.327	0.076	0	IGF1
Stromal3_Transitional	0	1.38862	0.903	0.616	0	GSN
Stromal3_Transitional	0	1.37043	0.435	0.125	0	PDGFRL
Stromal3_Transitional	0	1.35738	0.845	0.48	0	MGP
Stromal3_Transitional	0	1.33441	0.539	0.317	0	EFEMP1
Stromal3_Transitional	0	1.32043	0.309	0.051	0	OMD
Stromal3_Transitional	0	1.30194	0.344	0.128	0	DDIT4
Stromal3_Transitional	0	1.24309	0.282	0.055	0	CAPN6
Stromal3_Transitional	0	1.24142	0.402	0.12	0	ANGPTL1
Stromal3_Transitional	0	1.22173	0.631	0.305	0	IGFBP5
Stromal3_Transitional	0	1.2077	0.381	0.104	0	GPNMB
Stromal3_Transitional	0	1.17394	0.33	0.075	0	ALDH1A1
Stromal3_Transitional	0	1.16979	0.712	0.235	0	OGN
Stromal3_Transitional	0	1.14512	0.349	0.128	0	SFRP1
Stromal3_Transitional	0	1.13481	0.298	0.073	0	CILP
Stromal3_Transitional	0	1.11349	0.663	0.43	0	CFH
Stromal3_Transitional	0	1.10311	0.889	0.747	0	C1R
Stromal3_Transitional	0	1.10092	0.273	0.069	0	H19
Stromal3_Transitional	0	1.09145	0.38	0.102	0	PRELP
Stromal3_Transitional	0	1.07097	0.368	0.143	0	PIK3R1
Stromal3_Transitional	0	1.02279	0.258	0.083	0	FBLN2
Stromal3_Transitional	0	1.01927	0.94	0.781	0	CST3
Stromal3_Transitional	0	0.986201	0.744	0.526	0	TXNIP
Stromal3_Transitional	0	0.942255	0.995	0.912	0	DCN
Stromal3_Transitional	0	0.800511	0.873	0.713	0	SERPING1
Stromal3_Transitional	0	0.710749	0.499	0.217	0	DPT
Stromal_cycling	0	3.41169	0.93	0.143	0	STMN1
Stromal_cycling	0	2.98188	0.669	0.009	0	TOP2A
Stromal_cycling	0	2.90483	0.648	0.016	0	PTTG1
Stromal_cycling	0	2.88255	0.704	0.009	0	NUSAP1
Stromal_cycling	0	2.76261	0.704	0.008	0	PCLAF
Stromal_cycling	0	2.6799	0.882	0.131	0	HMGB2
Stromal_cycling	0	2.6396	0.739	0.012	0	TK1
Stromal_cycling	0	2.59641	0.638	0.016	0	CENPF
Stromal_cycling	0	2.5257	0.617	0.008	0	CDKN3
Stromal_cycling	0	2.50549	0.672	0.008	0	TYMS
Stromal_cycling	0	2.14191	0.561	0.009	0	MKI67
Stromal_cycling	0	2.14116	0.76	0.079	0	SMC4
Stromal_cycling	0	2.06778	0.425	0.005	0	UBE2C
Stromal_cycling	0	2.04011	0.585	0.009	0	PRC1
Stromal_cycling	0	2.03916	0.526	0.005	0	TPX2
Stromal_cycling	0	1.98841	0.54	0.002	0	BIRC5
Stromal_cycling	0	1.93178	0.544	0.006	0	UBE2T
Stromal_cycling	0	1.90629	0.578	0.008	0	CENPU
Stromal_cycling	0	1.83034	0.498	0.005	0	CDK1
Stromal_cycling	0	1.77159	0.495	0.019	0	CKAP2
Stromal_cycling	0	1.75578	0.38	0.018	0	KPNA2
Stromal_cycling	0	1.71005	0.613	0.03	0	GGH
Stromal_cycling	0	1.70125	0.502	0.023	0	HMGB3
Stromal_cycling	0	1.69146	0.463	0.002	0	CEP55
Stromal_cycling	0	1.55526	0.401	0.004	0	CCNB2
Stromal_cycling	0	1.54516	0.425	0.002	0	ANLN
Stromal_cycling	0	1.53093	0.456	0.016	0	DHFR
Stromal_cycling	0	1.51426	0.362	0.007	0	CENPE
Stromal_cycling	0	1.51114	0.453	0.002	0	PBK
Stromal_cycling	0	1.50521	0.328	0.008	0	CCNB1
Stromal_cycling	0	1.49619	0.397	0.003	0	HMMR
Stromal_cycling	0	1.49327	0.415	0.021	0	CKS2
Stromal_cycling	0	1.47418	0.46	0.006	0	CENPK
Stromal_cycling	0	1.46475	0.456	0.02	0	KIF20B
Stromal_cycling	0	1.4601	0.373	0.02	0	CDKN2D
Stromal_cycling	0	1.40583	0.418	0.014	0	TMSB15A
Stromal_cycling	0	1.39154	0.387	0.003	0	RRM2
Stromal_cycling	0	1.37666	0.328	0.003	0	ASPM
Stromal_cycling	0	1.37659	0.491	0.038	0	DTYMK
Stromal_cycling	0	1.36419	0.369	0.001	0	PIMREG
Stromal_cycling	0	1.3368	0.436	0.007	0	MAD2L1
Stromal_cycling	0	1.28992	0.348	0.002	0	CDCA3
Stromal_cycling	0	1.24797	0.341	0.004	0	KIF2C
Stromal_cycling	0	1.24473	0.268	0.004	0	CDC20
Stromal_cycling	0	1.24431	0.383	0.004	0	CENPM
Stromal_cycling	0	1.24014	0.31	0.002	0	DLGAP5
Stromal_cycling	0	1.23006	0.509	0.036	0	SMC2
Stromal_cycling	0	1.21288	0.369	0.012	0	RACGAP1
Stromal_cycling	0	1.211	0.362	0.003	0	NUF2
Stromal_cycling	0	1.20074	0.352	0.004	0	RAD51AP1
Stromal_cycling	0	1.19915	0.317	0.001	0	CKAP2L
Stromal_cycling	0	1.17568	0.296	0.001	0	KIF20A
Stromal_cycling	0	1.16761	0.369	0.006	0	LMNB1
Stromal_cycling	0	1.15263	0.401	0.012	0	EZH2
Stromal_cycling	0	1.1271	0.3	0.002	0	CCNA2
Stromal_cycling	0	1.12072	0.251	0.001	0	CENPA
Stromal_cycling	0	1.11539	0.324	0.001	0	SPC25
Stromal_cycling	0	1.0969	0.3	0.001	0	DEPDC1
Stromal_cycling	0	1.08235	0.348	0.018	0	NDC80
Stromal_cycling	0	1.08007	0.296	0.003	0	KIF23
Stromal_cycling	0	1.06989	0.282	0.002	0	TROAP
Stromal_cycling	0	1.06431	0.366	0.013	0	CENPW
Stromal_cycling	0	1.05855	0.3	0.002	0	NCAPG
Stromal_cycling	0	1.03613	0.373	0.019	0	MCM4
Stromal_cycling	0	1.02768	0.321	0.006	0	CENPN
Stromal_cycling	0	1.00221	0.317	0.004	0	ZWINT
Stromal_cycling	0	0.982779	0.317	0.002	0	KNL1
Stromal_cycling	0	0.974598	0.282	0.004	0	CLSPN
Stromal_cycling	0	0.971214	0.279	0.006	0	GINS2
Stromal_cycling	0	0.961007	0.282	0.002	0	DIAPH3
Stromal_cycling	0	0.953146	0.268	0.003	0	KIF11
Stromal_cycling	0	0.927198	0.258	0.007	0	SGO2
Stromal_cycling	0	0.924227	0.254	0.003	0	ARHGAP11A
Stromal_cycling	0	0.909092	0.296	0.006	0	ECT2
Stromal_cycling	0	0.908555	0.254	0.003	0	CDCA8
Stromal_cycling	0	0.869387	0.268	0.001	0	SKA3
Stromal_cycling	0	0.835312	0.282	0.001	0	BUB1B
Stromal4	0	4.50808	0.563	0.015	0	MMP3
Stromal4	0	3.39151	0.383	0.006	0	TNFRSF11B
Stromal4	0	3.18917	0.501	0.04	0	MMP1
Stromal4	0	3.152	0.361	0.004	0	MMP10
Stromal4	0	2.64705	0.57	0.025	0	HMGA1
Stromal4	0	2.52743	0.615	0.062	0	TNFRSF12A
Stromal4	0	2.50889	0.572	0.047	0	TMEM158
Stromal1	2.76003e-307	0.483962	0.931	0.869	1.0102e-302	S100A6
Stromal1	2.97608e-307	0.879649	0.286	0.121	1.08927e-302	ZEB2
Stromal2	3.07185e-304	0.801156	0.668	0.434	1.12433e-299	HLA-A
Stromal1	1.58135e-298	0.646196	0.722	0.573	5.7879e-294	LTBP4
Stromal2	1.33742e-297	0.949261	0.488	0.257	4.8951e-293	SAT1
Stromal3_Transitional	1.4276e-297	0.809577	0.272	0.09	5.22517e-293	PID1
Stromal2	4.17142e-296	0.807051	0.379	0.164	1.52678e-291	BST2
Stromal4	7.94576e-296	1.78641	0.387	0.045	2.90823e-291	HGF
Stromal_cycling	3.6026e-293	0.928763	0.3	0.015	1.31859e-288	SAC3D1
Stromal_cycling	9.40387e-291	0.830965	0.286	0.013	3.44191e-286	NCAPD2
Stromal1	1.56833e-290	0.882438	0.311	0.142	5.74024e-286	ABCA8
Stromal1	1.85048e-287	0.574687	0.626	0.42	6.77294e-283	TMEM176A
Stromal2	1.24154e-286	0.450323	0.97	0.914	4.54415e-282	PTMA
Stromal2	2.39136e-285	0.914324	0.4	0.184	8.75261e-281	GADD45G
Stromal2	8.04894e-285	0.855759	0.649	0.415	2.94599e-280	LAMA4
Stromal2	1.61437e-284	0.792164	0.372	0.164	5.90877e-280	LOXL2
Stromal_cycling	2.71029e-284	0.78501	0.282	0.013	9.91992e-280	LMNB2
Stromal1	4.63868e-282	0.41379	0.999	0.998	1.6978e-277	MALAT1
Stromal2	1.57163e-281	0.930043	0.847	0.785	5.75231e-277	JUN
Stromal2	1.0412e-280	1.08217	0.25	0.088	3.8109e-276	SLC2A3
Stromal1	4.85178e-278	0.8756	0.587	0.425	1.7758e-273	SH3BGRL3
Stromal3_Transitional	3.23006e-274	1.22727	0.336	0.146	1.18223e-269	PDK4
Stromal3	3.85085e-273	0.773015	0.437	0.228	1.40945e-268	SERPINF1
Stromal2	4.6788e-273	0.816474	0.555	0.326	1.71249e-268	MYL9
Stromal1	1.72796e-271	0.751362	0.404	0.219	6.32451e-267	TCIM
Stromal2	5.62262e-269	0.796372	0.397	0.188	2.05793e-264	PXDN
Stromal4	7.60867e-269	1.67497	0.341	0.038	2.78485e-264	TNFRSF6B
Stromal_cycling	4.97866e-266	0.846839	0.331	0.02	1.82224e-261	SPDL1
Stromal_cycling	3.85669e-265	0.992497	0.362	0.024	1.41159e-260	TUBG1
Stromal_cycling	4.64054e-265	1.59906	0.533	0.052	1.69848e-260	PCNA
Stromal2	6.05022e-263	0.783233	0.577	0.36	2.21444e-258	CTSB
Stromal1	1.81275e-261	0.653926	0.617	0.457	6.63484e-257	CTSK
Stromal3	5.26311e-260	0.905167	0.568	0.384	1.92635e-255	COL14A1
Stromal1	1.07195e-258	0.634742	0.373	0.199	3.92346e-254	TM4SF1
Stromal4	1.26494e-258	1.73101	0.459	0.07	4.62979e-254	NRG1
Stromal4	3.17449e-258	2.74076	0.817	0.254	1.16189e-253	TM4SF1
Stromal1	4.29612e-257	0.303433	0.992	0.98	1.57242e-252	FTH1
Stromal_cycling	2.25977e-256	2.10635	0.634	0.078	8.27099e-252	UBE2S
Stromal3_Transitional	3.40346e-256	0.966725	0.3	0.123	1.2457e-251	CYB5A
Stromal2	1.01917e-251	1.4411	0.518	0.341	3.73028e-247	GADD45B
Stromal_cycling	1.50164e-250	0.836416	0.328	0.021	5.49615e-246	PHF19
Stromal_cycling	6.03326e-249	1.2831	0.491	0.046	2.20823e-244	DNAJC9
Stromal2	6.07869e-249	1.54627	0.323	0.152	2.22486e-244	ATF3
Stromal2	5.26552e-247	1.48654	0.564	0.385	1.92723e-242	DNAJB1
Stromal2	6.16609e-246	0.807544	0.262	0.1	2.25685e-241	PTCH1
Stromal2	1.81901e-243	0.526165	0.511	0.262	6.65775e-239	STMN2
Stromal3_Transitional	8.95054e-243	0.810868	0.351	0.156	3.27599e-238	HSPB6
Stromal_cycling	7.76436e-241	1.6941	0.645	0.081	2.84183e-236	CKS1B
Stromal4	1.06419e-240	1.27982	0.272	0.027	3.89502e-236	MIR4435-2HG
Stromal2	2.30692e-240	1.10662	0.489	0.303	8.44356e-236	PPP1R15A
Stromal2	4.27895e-240	0.984993	0.4	0.203	1.56614e-235	TAGLN
Stromal3	6.97089e-238	0.946333	0.267	0.115	2.55141e-233	ITIH5
Stromal_cycling	4.89633e-237	0.853671	0.265	0.014	1.79211e-232	FBXO5
Stromal1	8.1627e-237	0.683187	0.509	0.334	2.98763e-232	SOD3
Stromal2	1.69391e-236	0.91158	0.678	0.51	6.19987e-232	IER2
Stromal2	3.31851e-236	1.13786	0.339	0.162	1.21461e-231	IER3
Stromal2	6.39213e-236	0.755877	0.254	0.098	2.33959e-231	CAV2
Stromal1	1.34554e-233	0.708083	0.375	0.212	4.9248e-229	PITX1
Stromal_cycling	1.89166e-233	1.09412	0.348	0.025	6.92366e-229	ATAD2
Stromal2	2.47595e-230	0.849318	0.297	0.128	9.06221e-226	GJA1
Stromal1	3.18621e-229	0.557889	0.647	0.488	1.16618e-224	PMP22
Stromal_cycling	2.16067e-226	1.02194	0.366	0.028	7.90828e-222	MZT1
Stromal3_Transitional	3.72913e-226	0.883867	0.388	0.199	1.3649e-221	SDCBP
Stromal2	9.13265e-224	0.748341	0.265	0.107	3.34264e-219	FOXF2
Stromal3_Transitional	1.39551e-223	0.789546	0.3	0.128	5.1077e-219	SLIT3
Stromal3	6.24063e-223	0.954225	0.316	0.16	2.28413e-218	CTSF
Stromal4	1.40685e-221	2.40928	0.73	0.212	5.14921e-217	PLAU
Stromal1	2.3845e-221	0.722953	0.48	0.318	8.72751e-217	TIMP3
Stromal1	3.97071e-221	0.732641	0.355	0.203	1.45332e-216	MXRA5
Stromal_cycling	1.67205e-220	0.996701	0.467	0.046	6.11989e-216	SAE1
Stromal3	9.94795e-219	0.521982	0.865	0.835	3.64105e-214	RPL36
Stromal4	7.14977e-218	1.5125	0.508	0.097	2.61689e-213	TUBA1C
Stromal3	1.28451e-217	0.889767	0.266	0.121	4.70144e-213	MMP23B
Stromal3_Transitional	1.41318e-217	0.939532	0.573	0.394	5.17239e-213	COL14A1
Stromal4	1.71608e-215	2.41173	0.403	0.065	6.28101e-211	SERPINE1
Stromal2	1.70397e-214	0.603446	0.726	0.537	6.23669e-210	HLA-C
Stromal3_Transitional	1.62595e-212	0.924269	0.314	0.143	5.95114e-208	ADAMTS1
Stromal_cycling	4.01751e-212	2.70098	0.92	0.254	1.47045e-207	H2AFZ
Stromal_cycling	7.05953e-212	0.910563	0.376	0.032	2.58386e-207	MCM7
Stromal3	5.79463e-211	0.841816	0.501	0.348	2.12089e-206	NPC2
Stromal3	1.66189e-210	0.909025	0.332	0.173	6.08269e-206	TNXB
Stromal4	7.43183e-209	1.31952	0.43	0.072	2.72012e-204	NME1
Stromal4	1.99815e-207	1.56216	0.414	0.069	7.31343e-203	ISG20
Stromal2	1.04758e-206	0.905635	0.477	0.292	3.83426e-202	CEBPB
Stromal2	1.61818e-203	0.753572	0.288	0.129	5.92269e-199	C9orf16
Stromal3_Transitional	9.01257e-203	0.682327	0.472	0.269	3.29869e-198	LHFPL6
Stromal_cycling	1.35389e-202	1.27752	0.432	0.044	4.95536e-198	C12orf75
Stromal1	6.88285e-202	0.669663	0.318	0.176	2.51919e-197	DKK3
Stromal2	1.30283e-201	1.14618	0.38	0.211	4.76847e-197	FOSB
Stromal2	3.54235e-201	0.662908	0.302	0.138	1.29653e-196	CSF1
Stromal1	9.99667e-198	0.684212	0.415	0.263	3.65888e-193	RBP1
Stromal2	1.92702e-195	0.734782	0.397	0.213	7.05309e-191	ISG15
Stromal_cycling	2.22643e-195	1.22819	0.495	0.058	8.14894e-191	TMEM106C
Stromal2	7.86564e-195	0.815631	0.251	0.106	2.8789e-190	ID1
Stromal_cycling	8.26237e-195	1.26016	0.54	0.068	3.02411e-190	CMC2
Stromal1	8.03497e-194	0.462753	0.734	0.607	2.94088e-189	S100A10
Stromal3_Transitional	9.9654e-194	0.522096	0.667	0.44	3.64743e-189	S100A4
Stromal1	3.26585e-193	0.772115	0.257	0.13	1.19533e-188	CARD16
Stromal3_Transitional	4.03769e-193	0.764898	0.424	0.24	1.47784e-188	IGFBP4
Stromal2	4.20339e-193	0.658867	0.328	0.159	1.53848e-188	ETS2
Stromal2	1.11695e-192	1.07534	0.407	0.234	4.08816e-188	ACTA2
Stromal4	7.13081e-191	3.02913	0.256	0.03	2.60995e-186	AREG
Stromal4	1.09995e-190	1.61897	0.319	0.045	4.02594e-186	TSLP
Stromal1	3.04764e-190	0.440866	0.671	0.508	1.11547e-185	HLA-B
Stromal3_Transitional	3.45583e-190	0.755996	0.636	0.444	1.26487e-185	MATN2
Stromal2	5.35728e-190	0.584275	0.624	0.43	1.96082e-185	BSG
Stromal_cycling	2.0543e-187	0.896033	0.383	0.037	7.51893e-183	ITGB3BP
Stromal1	1.44919e-186	0.727602	0.466	0.322	5.30419e-182	ABI3BP
Stromal3_Transitional	4.79523e-186	0.666987	0.633	0.441	1.7551e-181	SELENOP
Stromal_cycling	2.77536e-185	0.99063	0.352	0.032	1.01581e-180	CDKN2C
Stromal_cycling	6.18563e-185	0.928539	0.387	0.038	2.264e-180	RRM1
Stromal1	1.83281e-184	0.43219	0.791	0.679	6.70828e-180	ANXA2
Stromal3_Transitional	2.79389e-184	0.68047	0.336	0.165	1.02259e-179	CTSF
Stromal2	4.97461e-184	0.679619	0.289	0.135	1.82076e-179	LIMS1
Stromal2	2.68414e-183	0.640622	0.424	0.237	9.82421e-179	PITX1
Stromal2	5.4584e-183	0.929142	0.283	0.134	1.99783e-178	ADM
Stromal4	8.88021e-182	2.01186	0.82	0.321	3.25025e-177	EMP1
Stromal3	1.15954e-181	0.839061	0.419	0.274	4.24404e-177	HTRA1
Stromal2	1.57968e-181	0.435924	0.42	0.227	5.78179e-177	TM4SF1
Stromal4	1.64188e-180	1.50999	0.423	0.081	6.00944e-176	PHLDA2
Stromal_cycling	2.30655e-179	1.88044	0.801	0.169	8.4422e-175	H2AFV
Stromal4	4.75896e-179	1.86169	0.858	0.389	1.74183e-174	LMNA
Stromal_cycling	1.00426e-178	0.808692	0.317	0.027	3.67568e-174	CCDC34
Stromal2	9.68438e-178	1.20753	0.61	0.491	3.54458e-173	ZFP36
Stromal2	3.98202e-177	0.564307	0.752	0.599	1.45746e-172	HSPB1
Stromal1	1.31552e-176	0.586127	0.474	0.328	4.81495e-172	TPM1
Stromal2	7.46286e-176	0.595175	0.561	0.368	2.73148e-171	CAPZB
Stromal_cycling	3.98435e-174	0.870758	0.341	0.032	1.45831e-169	GMNN
Stromal1	4.22678e-174	0.398752	0.843	0.781	1.54704e-169	MYL6
Stromal3_Transitional	7.1721e-174	0.774871	0.337	0.174	2.62506e-169	CITED2
Stromal3_Transitional	1.94311e-173	0.672286	0.345	0.175	7.11198e-169	ABCA8
Stromal3	7.20277e-172	0.716886	0.344	0.189	2.63628e-167	ITM2A
Stromal4	9.78399e-171	1.56002	0.432	0.088	3.58104e-166	ACSL4
Stromal2	2.01397e-170	0.426119	0.833	0.689	7.37135e-166	HMGB1
Stromal_cycling	2.14116e-170	1.17603	0.571	0.084	7.83687e-166	LSM4
Stromal4	1.95561e-169	1.88383	0.666	0.21	7.15773e-165	PRSS23
Stromal1	5.98124e-169	0.758041	0.276	0.152	2.18919e-164	TNFSF10
Stromal4	1.37958e-168	1.96388	0.626	0.18	5.0494e-164	SOD2
Stromal_cycling	3.77422e-168	1.36541	0.582	0.089	1.3814e-163	CENPX
Stromal_cycling	3.8341e-168	1.00797	0.352	0.035	1.40332e-163	H2AFX
Stromal4	3.84001e-168	1.44266	0.588	0.154	1.40548e-163	GJA1
Stromal4	6.33167e-167	1.58404	0.517	0.123	2.31745e-162	TNC
Stromal3	2.72664e-166	0.846928	0.317	0.182	9.97979e-162	ISLR
Stromal2	4.12552e-166	0.897948	0.573	0.425	1.50998e-161	EGR1
Stromal4	5.24029e-166	1.44447	0.428	0.087	1.918e-161	DDX21
Stromal3_Transitional	6.34027e-166	0.798474	0.697	0.632	2.3206e-161	FBLN1
Stromal1	2.3946e-165	0.57282	0.54	0.412	8.76447e-161	IL6ST
Stromal_cycling	2.47502e-165	0.728497	0.265	0.02	9.05881e-161	ENDOG
Stromal2	3.85248e-165	0.554628	0.731	0.572	1.41005e-160	NDUFA4
Stromal2	7.00358e-165	1.01775	0.714	0.636	2.56338e-160	FOS
Stromal4	1.27058e-164	1.22115	0.272	0.038	4.65043e-160	BPGM
Stromal3_Transitional	3.29728e-164	1.08416	0.591	0.436	1.20684e-159	IGFBP6
Stromal4	3.97978e-164	1.51721	0.704	0.234	1.45664e-159	ENO1
Stromal2	4.55675e-164	0.646931	0.316	0.161	1.66781e-159	MYH9
Stromal_cycling	3.32153e-163	0.838625	0.272	0.022	1.21571e-158	DLEU2
Stromal1	5.60438e-163	0.62567	0.433	0.294	2.05126e-158	IFI27
Stromal1	6.70634e-163	0.539295	0.454	0.312	2.45459e-158	PROCR
Stromal_cycling	5.05438e-162	2.91347	0.969	0.466	1.84995e-157	TUBA1B
Stromal_cycling	1.16715e-161	1.76898	0.718	0.144	4.27188e-157	TUBB4B
Stromal4	1.58167e-161	1.2619	0.368	0.067	5.78909e-157	FAM20C
Stromal4	1.77497e-161	1.3595	0.472	0.107	6.49658e-157	PDLIM4
Stromal_cycling	2.11746e-161	1.11006	0.533	0.077	7.75011e-157	CKLF
Stromal_cycling	2.12255e-161	0.787277	0.317	0.029	7.76876e-157	ACOT7
Stromal4	1.9196e-160	1.49445	0.485	0.113	7.02594e-156	KREMEN1
Stromal_cycling	3.28505e-160	0.948942	0.47	0.061	1.20236e-155	KIF22
Stromal_cycling	8.29841e-160	0.927476	0.47	0.061	3.0373e-155	RPA3
Stromal3_Transitional	6.34469e-159	0.721669	0.425	0.256	2.32222e-154	CYBRD1
Stromal1	3.27393e-158	0.459217	0.664	0.553	1.19829e-153	COX7C
Stromal1	1.43632e-157	0.302439	0.923	0.873	5.25706e-153	IFITM3
Stromal_cycling	1.81998e-157	1.88276	0.582	0.1	6.66131e-153	TUBA1C
Stromal_cycling	6.39196e-156	1.15188	0.519	0.075	2.33952e-151	TMPO
Stromal4	9.26706e-156	1.05102	0.294	0.045	3.39184e-151	TBX2
Stromal4	3.13911e-154	1.51072	0.494	0.121	1.14894e-149	PDPN
Stromal4	1.12698e-153	1.42643	0.599	0.172	4.12485e-149	PKIG
Stromal1	3.78454e-153	0.63832	0.279	0.161	1.38518e-148	PPA1
Stromal2	4.49726e-153	0.972633	0.457	0.309	1.64604e-148	MFGE8
Stromal1	4.70117e-153	0.519032	0.515	0.383	1.72067e-148	TPM4
Stromal2	5.71801e-153	0.601218	0.354	0.195	2.09285e-148	NPTN
Stromal2	1.63383e-151	0.786214	0.706	0.576	5.98e-147	HSP90AA1
Stromal2	9.32228e-151	0.612255	0.316	0.166	3.41205e-146	SCPEP1
Stromal_cycling	1.10736e-150	0.984095	0.446	0.059	4.05306e-146	SKA2
Stromal_cycling	1.80704e-150	0.821643	0.348	0.037	6.61395e-146	DDX39A
Stromal3_Transitional	6.83242e-150	0.651884	0.402	0.237	2.50074e-145	RNASE4
Stromal_cycling	7.62547e-150	1.30065	0.415	0.053	2.791e-145	JPT1
Stromal2	7.69362e-150	0.666149	0.304	0.159	2.81594e-145	MAP1LC3A
Stromal3_Transitional	1.29866e-149	0.491893	0.319	0.159	4.75324e-145	C1QTNF3
Stromal_cycling	9.59974e-149	0.746225	0.355	0.039	3.5136e-144	WDR34
Stromal1	6.82147e-148	0.326799	0.778	0.664	2.49673e-143	CALD1
Stromal4	5.02752e-147	1.29818	0.298	0.049	1.84012e-142	PTGS1
Stromal3_Transitional	1.48045e-145	0.647046	0.472	0.3	5.4186e-141	SPTBN1
Stromal4	1.90408e-145	0.984534	0.996	0.924	6.96914e-141	PTMA
Stromal1	2.2275e-144	0.625475	0.303	0.185	8.15288e-140	RAB13
Stromal3	1.14694e-142	0.581775	0.631	0.537	4.19792e-138	LGALS3BP
Stromal3_Transitional	3.26146e-142	1.2272	0.416	0.269	1.19373e-137	MT2A
Stromal_cycling	1.14974e-141	1.11124	0.467	0.068	4.20816e-137	ANP32E
Stromal4	2.15265e-141	1.48033	0.517	0.14	7.87891e-137	CD44
Stromal1	1.58802e-140	0.342574	0.783	0.678	5.81233e-136	HMGB1
Stromal3_Transitional	4.00381e-140	0.467677	0.927	0.896	1.46543e-135	COL1A1
Stromal_cycling	1.05271e-139	0.707005	0.293	0.029	3.85304e-135	PGP
Stromal4	2.06741e-138	1.29123	0.332	0.062	7.56692e-134	TRPA1
Stromal1	2.34177e-138	0.616731	0.282	0.171	8.57111e-134	PGRMC1
Stromal1	2.4894e-138	0.586877	0.25	0.141	9.11145e-134	EPHX1
Stromal4	2.10336e-137	1.31006	0.368	0.076	7.69852e-133	ITGA5
Stromal2	3.57573e-137	0.576744	0.32	0.175	1.30875e-132	WLS
Stromal3_Transitional	1.06657e-135	0.49953	0.797	0.706	3.90375e-131	C1S
Stromal3	1.35692e-135	0.781373	0.262	0.147	4.96648e-131	GYPC
Stromal2	4.45112e-135	0.591464	0.733	0.605	1.62915e-130	UBC
Stromal4	9.33869e-135	1.49514	0.666	0.236	3.41805e-130	CAV1
Stromal_cycling	2.38897e-134	1.40271	0.847	0.22	8.74388e-130	RAN
Stromal_cycling	3.34e-133	0.80663	0.341	0.04	1.22247e-128	NUDT1
Stromal3_Transitional	7.10249e-133	0.578532	0.557	0.396	2.59958e-128	PLAC9
Stromal1	1.9195e-132	0.438587	0.454	0.315	7.02555e-128	CYGB
Stromal4	4.03494e-132	1.15996	0.338	0.067	1.47683e-127	PLAUR
Stromal4	4.70262e-132	1.17483	0.363	0.076	1.72121e-127	EXT1
Stromal_cycling	4.04721e-131	0.653571	0.3	0.032	1.48132e-126	RFC2
Stromal3	8.48165e-131	0.72183	0.263	0.144	3.10437e-126	ANGPTL1
Stromal3_Transitional	1.63497e-130	0.842014	0.309	0.175	5.98417e-126	ZFAND5
Stromal4	1.12454e-129	1.28237	0.613	0.197	4.11593e-125	LOXL2
Stromal4	1.18724e-129	1.15619	0.352	0.073	4.3454e-125	EML1
Stromal2	2.06068e-129	0.778567	0.557	0.416	7.54228e-125	HSPA8
Stromal_cycling	3.22407e-127	0.86271	0.348	0.043	1.18004e-122	CYTOR
Stromal_cycling	6.17403e-127	0.805658	0.383	0.051	2.25976e-122	NRM
Stromal2	8.1511e-127	0.82804	0.408	0.26	2.98339e-122	TCIM
Stromal3_Transitional	1.6691e-126	0.45486	0.898	0.842	6.10909e-122	MT-ND3
Stromal3_Transitional	2.29257e-126	0.43984	0.815	0.705	8.39105e-122	ITM2B
Stromal1	2.67257e-126	0.534687	0.423	0.307	9.78186e-122	TFPI
Stromal1	8.60761e-126	0.578582	0.345	0.231	3.15047e-121	DST
Stromal3_Transitional	3.7256e-125	0.447659	0.708	0.563	1.36361e-120	PSAP
Stromal3	5.98593e-125	0.714603	0.443	0.326	2.19091e-120	SPON2
Stromal1	1.01789e-124	0.366496	0.647	0.529	3.7256e-120	HLA-C
Stromal2	1.20447e-124	0.484989	0.701	0.562	4.40848e-120	MIF
Stromal4	4.93669e-124	1.42072	0.942	0.65	1.80688e-119	S100A10
Stromal4	5.39376e-124	1.15511	0.399	0.095	1.97417e-119	CD82
Stromal1	8.50237e-124	0.700537	0.363	0.252	3.11195e-119	FILIP1L
Stromal_cycling	5.30817e-123	1.96035	0.906	0.364	1.94284e-118	TUBB
Stromal_cycling	1.19385e-122	2.39356	0.728	0.196	4.36961e-118	HIST1H4C
Stromal4	1.34674e-122	1.23087	0.396	0.094	4.9292e-118	PALM2-AKAP2
Stromal_cycling	1.9621e-122	1.16064	0.672	0.145	7.18147e-118	TUBB6
Stromal3	2.49492e-122	0.713603	0.359	0.239	9.13167e-118	NFIA
Stromal3	4.36352e-122	0.510205	0.645	0.572	1.59709e-117	PSAP
Stromal1	4.71798e-122	0.518965	0.441	0.326	1.72683e-117	GNG11
Stromal_cycling	2.79344e-121	0.786482	0.373	0.05	1.02243e-116	UQCC2
Stromal3	2.98169e-120	0.738579	0.262	0.152	1.09133e-115	NFIB
Stromal2	7.05064e-120	0.33371	0.942	0.903	2.58061e-115	LGALS1
Stromal4	1.00956e-119	1.19331	0.936	0.701	3.6951e-115	GAPDH
Stromal_cycling	2.03551e-119	0.790455	0.328	0.041	7.45016e-115	SCARA3
Stromal2	7.62893e-119	0.495873	0.444	0.288	2.79227e-114	CD151
Stromal4	9.94583e-119	1.23431	0.595	0.199	3.64027e-114	CAPN2
Stromal3_Transitional	1.0118e-118	0.570828	0.617	0.476	3.70329e-114	ANXA1
Stromal4	2.85562e-118	1.40071	0.688	0.285	1.04519e-113	LDHA
Stromal_cycling	1.15769e-117	1.32706	1	0.925	4.23726e-113	PTMA
Stromal_cycling	2.21194e-117	1.64274	0.993	0.714	8.09594e-113	HMGB1
Stromal_cycling	3.85415e-116	0.743035	0.369	0.051	1.41066e-111	IDH2
Stromal_cycling	1.08382e-115	1.17088	0.69	0.158	3.96689e-111	RANBP1
Stromal3_Transitional	1.26508e-115	0.5392	0.454	0.301	4.63032e-111	ARL6IP5
Stromal4	2.82382e-115	1.29826	0.88	0.477	1.03355e-110	COL6A3
Stromal3	3.98121e-115	0.3529	0.874	0.874	1.45716e-110	RPS13
Stromal2	1.64622e-114	0.500367	0.251	0.132	6.02533e-110	AOPEP
Stromal3	1.88298e-113	0.547978	0.573	0.479	6.89189e-109	FSTL1
Stromal3_Transitional	2.56627e-113	0.841334	0.39	0.248	9.39281e-109	IGFBP3
Stromal2	7.97286e-113	0.74117	0.322	0.197	2.91815e-108	SULF1
Stromal4	2.6155e-112	1.15708	0.521	0.158	9.57298e-108	F2R
Stromal_cycling	1.42986e-111	0.926926	0.509	0.093	5.23343e-107	DNMT1
Stromal_cycling	1.475e-111	0.60165	0.265	0.029	5.39864e-107	ACAT2
Stromal_cycling	2.2611e-111	1.34429	0.648	0.15	8.27586e-107	RHEB
Stromal_cycling	4.26599e-111	0.873609	0.467	0.08	1.56139e-106	BUB3
Stromal_cycling	6.95606e-111	1.0834	0.599	0.126	2.54599e-106	IKBIP
Stromal2	3.35839e-110	0.386733	0.759	0.631	1.2292e-105	PFN1
Stromal2	5.6245e-110	0.489035	0.51	0.352	2.05862e-105	TPM1
Stromal4	6.28419e-110	1.66906	0.534	0.183	2.30007e-105	CTSL
Stromal4	7.42198e-110	1.08476	0.929	0.651	2.71652e-105	PFN1
Stromal_cycling	1.75618e-109	1.14505	0.693	0.167	6.42779e-105	YWHAH
Stromal1	2.01774e-109	0.35935	0.678	0.575	7.38511e-105	IFITM2
Stromal3_Transitional	6.32563e-109	0.586549	0.664	0.542	2.31524e-104	MT-ND4L
Stromal_cycling	7.78077e-109	0.958921	0.376	0.056	2.84784e-104	C1QL1
Stromal_cycling	2.27165e-108	0.937334	0.254	0.028	8.31448e-104	CNN1
Stromal_cycling	1.95408e-107	0.622738	0.258	0.028	7.15212e-103	MNS1
Stromal3_Transitional	2.79489e-107	0.497588	0.645	0.5	1.02296e-102	CXCL12
Stromal_cycling	4.6915e-107	0.699187	0.282	0.034	1.71714e-102	PAFAH1B3
Stromal3	6.79592e-107	0.726181	0.265	0.161	2.48737e-102	FBLN5
Stromal1	1.01532e-106	0.435077	0.333	0.22	3.71617e-102	COL15A1
Stromal1	3.09094e-106	0.348632	0.668	0.563	1.13131e-101	NDUFA4
Stromal4	3.14425e-106	1.17595	0.436	0.122	1.15083e-101	CAV2
Stromal4	4.86331e-106	1.05874	0.26	0.049	1.78002e-101	WNT5A
Stromal_cycling	7.73888e-106	0.887087	0.544	0.107	2.83251e-101	ATP1B3
Stromal_cycling	8.84822e-105	0.889594	0.537	0.106	3.23854e-100	ILF2
Stromal2	1.20396e-104	0.463922	0.375	0.234	4.40661e-100	PKM
Stromal_cycling	3.17029e-104	0.847611	0.446	0.078	1.16036e-99	COMMD4
Stromal3_Transitional	1.00336e-103	0.509313	0.56	0.429	3.67241e-99	PCOLCE
Stromal_cycling	1.87365e-103	0.919972	0.575	0.121	6.85773e-99	HDGF
Stromal_cycling	4.58804e-103	0.567286	0.272	0.032	1.67927e-98	CSE1L
Stromal1	5.09656e-103	0.401389	0.689	0.592	1.86539e-98	HSPB1
Stromal_cycling	6.58574e-103	0.683126	0.362	0.054	2.41045e-98	MAD2L2
Stromal_cycling	7.16456e-103	0.85456	0.352	0.052	2.6223e-98	CKAP5
Stromal1	7.60552e-103	0.389932	0.622	0.529	2.78369e-98	TAGLN2
Stromal_cycling	8.86519e-103	0.583552	0.272	0.032	3.24475e-98	MTHFD1
Stromal1	3.87027e-102	0.379095	0.477	0.359	1.41656e-97	IFITM1
Stromal2	4.55549e-102	0.431447	0.617	0.466	1.66736e-97	LAMB1
Stromal1	5.22513e-102	0.411899	0.485	0.373	1.91245e-97	THY1
Stromal_cycling	7.87753e-102	0.889539	0.355	0.054	2.88326e-97	MCM3
Stromal1	3.17219e-101	0.396009	0.627	0.532	1.16105e-96	S100A11
Stromal_cycling	3.74652e-101	1.39271	0.979	0.703	1.37126e-96	GAPDH
Stromal_cycling	4.90258e-101	0.682508	0.362	0.055	1.79439e-96	TIMM10
Stromal_cycling	2.22262e-100	1.75687	0.955	0.467	8.13501e-96	HMGN2
Stromal_cycling	7.11412e-100	1.81623	0.355	0.057	2.60384e-95	ACTG2
Stromal_cycling	4.45759e-99	0.569241	0.275	0.034	1.63152e-94	RASSF1
Stromal3_Transitional	5.36856e-99	0.605628	0.341	0.215	1.96495e-94	KLF9
Stromal3_Transitional	8.02668e-99	0.698536	0.428	0.297	2.93784e-94	ARID5B
Stromal2	9.86178e-99	0.456786	0.467	0.321	3.60951e-94	HINT1
Stromal2	1.7722e-98	0.45943	0.275	0.157	6.48642e-94	ALDH2
Stromal2	1.7942e-98	0.481676	0.284	0.164	6.56696e-94	IL1R1
Stromal_cycling	3.99852e-98	0.607608	0.293	0.039	1.4635e-93	ARL6IP6
Stromal_cycling	6.40013e-98	0.706693	0.331	0.048	2.34251e-93	HPRT1
Stromal1	1.01807e-97	0.339933	0.549	0.431	3.72625e-93	SELENOP
Stromal1	1.11893e-97	0.260437	0.772	0.692	4.09539e-93	C1S
Stromal4	1.20139e-97	1.10584	0.394	0.109	4.3972e-93	SRM
Stromal4	5.96483e-97	1.26436	0.684	0.282	2.18319e-92	TCIM
Stromal_cycling	1.0116e-96	1.10345	0.659	0.164	3.70255e-92	CALM3
Stromal2	4.21468e-96	0.462306	0.257	0.143	1.54261e-91	ACP1
Stromal1	2.1331e-95	0.521036	0.315	0.219	7.80735e-91	ECM1
Stromal3_Transitional	3.98341e-95	0.552419	0.485	0.349	1.45797e-90	PLPP3
Stromal2	4.47962e-95	0.36976	0.364	0.224	1.63959e-90	WARS
Stromal3_Transitional	5.91491e-95	0.499244	0.432	0.292	2.16492e-90	CD302
Stromal2	7.20131e-95	0.387615	0.741	0.616	2.63575e-90	HSP90B1
Stromal2	2.30535e-94	0.785701	0.531	0.43	8.43783e-90	DUSP1
Stromal3_Transitional	2.63892e-94	0.526793	0.281	0.163	9.65872e-90	FBLN5
Stromal3_Transitional	5.97353e-94	0.570301	0.276	0.163	2.18637e-89	ATP1A1
Stromal2	6.54924e-94	0.470554	0.421	0.286	2.39709e-89	GUK1
Stromal2	1.29142e-93	0.407318	0.645	0.505	4.72673e-89	ITGB1
Stromal_cycling	2.03238e-93	0.959754	0.624	0.149	7.4387e-89	SNRPB
Stromal3	4.23175e-93	0.313108	0.848	0.839	1.54886e-88	RPL9
Stromal_cycling	6.487e-93	0.984465	0.704	0.183	2.37431e-88	RAD21
Stromal1	1.93482e-92	0.308249	0.284	0.184	7.08165e-88	PLAU
Stromal4	3.08217e-92	1.09938	0.742	0.345	1.12811e-87	TPM2
Stromal4	3.10183e-92	1.03377	0.904	0.598	1.1353e-87	ANXA5
Stromal_cycling	3.4335e-92	1.3583	0.885	0.338	1.2567e-87	CRIP1
Stromal_cycling	4.4045e-92	1.14519	0.749	0.222	1.61209e-87	SNRPG
Stromal_cycling	6.76583e-92	0.752226	0.373	0.062	2.47636e-87	DCXR
Stromal2	8.99545e-92	0.372813	0.489	0.335	3.29242e-87	PROCR
Stromal_cycling	1.94729e-91	0.802648	0.488	0.099	7.12727e-87	HINT2
Stromal3_Transitional	2.69563e-91	0.481881	0.276	0.16	9.86627e-87	PLTP
Stromal4	2.81439e-91	1.18915	0.328	0.083	1.03009e-86	BMP2
Stromal4	4.01986e-91	1.31903	0.475	0.157	1.47131e-86	ADM
Stromal4	1.94435e-89	1.11873	0.831	0.516	7.11651e-85	TPI1
Stromal4	2.15636e-89	1.08567	0.764	0.384	7.89248e-85	GNG5
Stromal1	2.31865e-89	0.446639	0.35	0.251	8.48649e-85	EMILIN1
Stromal_cycling	4.73947e-89	1.20068	0.857	0.303	1.73469e-84	DEK
Stromal3_Transitional	6.35169e-89	0.461045	0.271	0.157	2.32478e-84	NFIB
Stromal_cycling	7.06382e-89	0.721517	0.47	0.093	2.58543e-84	CIAO2A
Stromal_cycling	1.75765e-88	0.796037	0.551	0.123	6.43319e-84	PIN1
Stromal3_Transitional	2.27115e-88	0.426485	0.568	0.433	8.31263e-84	EIF4A2
Stromal4	1.8057e-87	0.971142	0.392	0.113	6.60906e-83	WDR1
Stromal2	3.24378e-87	0.465848	0.587	0.459	1.18726e-82	COL6A3
Stromal4	3.29246e-87	1.05137	0.922	0.633	1.20507e-82	EMP3
Stromal_cycling	8.32669e-87	1.01492	0.439	0.087	3.04765e-82	HES4
Stromal3_Transitional	1.99141e-86	0.392988	0.924	0.888	7.28875e-82	COL1A2
Stromal4	2.29882e-86	0.885064	0.289	0.068	8.41391e-82	EFHD2
Stromal3	2.72514e-86	0.602153	0.41	0.32	9.97427e-82	JTB
Stromal3	3.66879e-86	0.473833	0.56	0.462	1.34281e-81	COL6A3
Stromal4	3.68693e-86	0.947229	0.426	0.132	1.34945e-81	CCT5
Stromal2	5.19505e-86	0.409723	0.3	0.183	1.90144e-81	SGCB
Stromal_cycling	1.52076e-85	0.738959	0.422	0.081	5.56613e-81	TPGS2
Stromal4	1.7373e-85	1.09215	0.766	0.396	6.3587e-81	EIF4A1
Stromal_cycling	2.01619e-85	0.737126	0.446	0.089	7.37947e-81	LSM5
Stromal_cycling	4.5259e-85	1.59914	1	0.91	1.65652e-80	LGALS1
Stromal_cycling	5.07896e-85	0.585717	0.321	0.05	1.85895e-80	PHGDH
Stromal_cycling	2.09422e-84	0.674562	0.488	0.103	7.66504e-80	EXOSC8
Stromal_cycling	3.63494e-84	1.26897	0.979	0.653	1.33042e-79	PFN1
Stromal2	4.11981e-84	0.388801	0.58	0.444	1.50789e-79	S100A13
Stromal_cycling	4.39231e-84	0.926098	0.7	0.193	1.60763e-79	ANP32B
Stromal_cycling	8.04575e-84	1.17899	0.777	0.257	2.94482e-79	PKM
Stromal2	1.16985e-83	0.38587	0.257	0.149	4.28177e-79	FXYD5
Stromal_cycling	1.27055e-83	0.640043	0.338	0.056	4.65033e-79	UBALD2
Stromal1	1.42606e-83	0.471245	0.32	0.229	5.21953e-79	IFI16
Stromal2	1.8223e-83	0.401254	0.506	0.363	6.66979e-79	GNG5
Stromal_cycling	4.26154e-83	0.733345	0.331	0.055	1.55977e-78	SUN2
Stromal1	4.94136e-83	0.331358	0.691	0.606	1.80859e-78	EMP3
Stromal_cycling	6.31292e-83	0.661731	0.355	0.061	2.31059e-78	MIS18BP1
Stromal2	1.3069e-82	0.440574	0.489	0.355	4.78338e-78	MYL12A
Stromal_cycling	2.16594e-82	0.560955	0.31	0.049	7.92754e-78	CTNNAL1
Stromal_cycling	2.1711e-82	0.736869	0.544	0.126	7.94644e-78	TNC
Stromal_cycling	3.00136e-82	1.72953	0.589	0.163	1.09853e-77	ARL6IP1
Stromal_cycling	3.9535e-82	0.620095	0.317	0.051	1.44702e-77	ALYREF
Stromal2	9.44074e-82	0.344564	0.714	0.595	3.45541e-77	PPIB
Stromal_cycling	2.58351e-81	1.12406	0.822	0.289	9.45592e-77	ANAPC11
Stromal3_Transitional	3.16455e-81	0.436251	0.306	0.187	1.15826e-76	TNXB
Stromal2	4.69966e-81	0.348258	0.404	0.267	1.72012e-76	FILIP1L
Stromal_cycling	1.0359e-80	1.04524	0.819	0.273	3.79149e-76	MZT2B
Stromal3_Transitional	1.45006e-80	0.484833	0.281	0.173	5.30737e-76	MPZL1
Stromal_cycling	1.88745e-80	1.39066	0.704	0.229	6.90826e-76	DUT
Stromal3	2.15672e-80	0.272622	0.875	0.878	7.8938e-76	RPL30
Stromal3	2.47925e-80	0.573691	0.432	0.345	9.07431e-76	NUPR1
Stromal2	3.58528e-80	0.407186	0.759	0.668	1.31225e-75	CEBPD
Stromal_cycling	3.67328e-80	0.563297	0.317	0.052	1.34446e-75	ALDH7A1
Stromal2	6.03923e-80	0.41722	0.282	0.172	2.21042e-75	TGFB1I1
Stromal2	8.08277e-80	0.43268	0.293	0.181	2.95838e-75	PCDH18
Stromal4	9.08621e-80	0.921528	0.356	0.102	3.32564e-75	BMERB1
Stromal_cycling	2.15782e-79	0.727017	0.254	0.036	7.89783e-75	MCAM
Stromal2	4.95184e-79	0.444197	0.262	0.158	1.81242e-74	TMEM30A
Stromal4	8.24903e-79	0.782344	0.971	0.832	3.01923e-74	VIM
Stromal2	9.69793e-79	0.437763	0.353	0.233	3.54954e-74	NNMT
Stromal2	1.30588e-78	0.402365	0.391	0.264	4.77965e-74	EMILIN1
Stromal2	1.54094e-78	0.374367	0.274	0.165	5.64001e-74	ANTXR1
Stromal_cycling	1.72904e-78	0.751697	0.432	0.09	6.32845e-74	CARHSP1
Stromal1	2.04996e-78	0.450729	0.319	0.23	7.50306e-74	PSME2
Stromal4	2.77072e-78	1.17186	0.517	0.197	1.01411e-73	ACKR3
Stromal_cycling	4.36932e-78	1.00296	0.767	0.24	1.59921e-73	SIVA1
Stromal_cycling	6.55438e-78	0.506722	0.373	0.069	2.39897e-73	BOLA3
Stromal2	1.00776e-77	0.396292	0.252	0.149	3.68851e-73	TMEM123
Stromal_cycling	1.03823e-77	0.647356	0.432	0.089	3.80003e-73	TPRKB
Stromal_cycling	3.09341e-77	0.562048	0.355	0.065	1.13222e-72	PSMD14
Stromal3	4.38578e-77	0.58712	0.361	0.269	1.60524e-72	AKAP12
Stromal_cycling	6.4629e-77	0.681276	0.551	0.133	2.36548e-72	CYCS
Stromal4	7.47597e-77	1.32896	0.408	0.133	2.73628e-72	DMKN
Stromal3	7.64962e-77	0.398181	0.696	0.653	2.79984e-72	MMP2
Stromal_cycling	1.01927e-76	0.736319	0.589	0.148	3.73063e-72	H2AFY
Stromal3	1.15538e-76	0.527186	0.509	0.428	4.2288e-72	TCF21
Stromal3_Transitional	3.26942e-76	0.315063	0.896	0.858	1.19664e-71	RPLP0
Stromal_cycling	3.85584e-76	0.763182	0.578	0.145	1.41128e-71	SMC3
Stromal_cycling	4.64025e-76	0.854802	0.767	0.234	1.69838e-71	HMGN1
Stromal_cycling	5.73125e-76	0.669026	0.446	0.095	2.0977e-71	HSPB11
Stromal1	1.04095e-75	0.418059	0.311	0.22	3.80998e-71	SPRY1
Stromal_cycling	2.59991e-75	1.18484	0.927	0.435	9.51595e-71	CFL1
Stromal3_Transitional	2.85599e-75	0.522002	0.25	0.15	1.04532e-70	LAMA2
Stromal_cycling	4.30388e-75	0.929356	0.711	0.215	1.57526e-70	PLP2
Stromal_cycling	4.98674e-75	0.75395	0.404	0.083	1.8252e-70	PPP1R14B
Stromal_cycling	7.09536e-75	0.741951	0.557	0.14	2.59697e-70	BCL7C
Stromal_cycling	1.10228e-73	0.681903	0.296	0.05	4.03445e-69	COTL1
Stromal4	1.75612e-73	0.843243	0.303	0.082	6.42759e-69	PPP1R14B
Stromal1	1.97109e-73	0.330243	0.495	0.399	7.2144e-69	VCAN
Stromal4	2.2243e-73	1.06248	0.711	0.355	8.14115e-69	COL4A1
Stromal_cycling	2.36517e-73	0.59959	0.324	0.058	8.65675e-69	MAZ
Stromal1	3.58543e-73	0.408253	0.261	0.178	1.3123e-68	LSP1
Stromal1	4.06575e-73	0.299895	0.661	0.589	1.48811e-68	HNRNPA1
Stromal1	4.35122e-73	0.45113	0.302	0.219	1.59259e-68	CAVIN3
Stromal_cycling	4.40648e-73	0.492244	0.289	0.047	1.61281e-68	ICMT
Stromal4	5.90147e-73	1.05723	0.646	0.303	2.16e-68	CD9
Stromal3_Transitional	6.05911e-73	0.389045	0.367	0.244	2.2177e-68	NFIA
Stromal4	6.78471e-73	0.984166	0.499	0.186	2.48327e-68	ETS2
Stromal_cycling	6.88895e-73	0.756466	0.54	0.134	2.52142e-68	CNIH4
Stromal2	8.02257e-73	0.351726	0.473	0.337	2.93634e-68	ADIRF
Stromal4	8.86198e-73	1.00028	0.592	0.256	3.24358e-68	PKM
Stromal3_Transitional	1.31215e-72	0.358147	0.648	0.539	4.80259e-68	LGALS3BP
Stromal2	1.55856e-72	0.267574	0.861	0.791	5.70448e-68	MYL6
Stromal2	5.49383e-72	0.347807	0.281	0.174	2.0108e-67	FKBP10
Stromal2	7.29529e-72	0.373144	0.337	0.22	2.67015e-67	VAMP5
Stromal4	8.50262e-72	0.88544	0.764	0.389	3.11204e-67	NBL1
Stromal_cycling	1.05422e-71	1.05642	0.815	0.301	3.85854e-67	SLC25A5
Stromal2	7.65242e-71	0.400431	0.261	0.16	2.80086e-66	COMT
Stromal_cycling	8.17202e-71	0.580648	0.251	0.038	2.99104e-66	PRPSAP1
Stromal_cycling	9.65761e-71	0.94208	0.418	0.093	3.53478e-66	WFDC1
Stromal2	1.29302e-70	0.366948	0.252	0.152	4.73258e-66	TWSG1
Stromal2	1.64372e-70	0.346671	0.635	0.507	6.01617e-66	DDX5
Stromal_cycling	2.24134e-70	0.738536	0.369	0.075	8.20352e-66	SLBP
Stromal3_Transitional	2.35032e-70	0.415495	0.403	0.286	8.6024e-66	HTRA1
Stromal1	4.43446e-70	0.356492	0.521	0.434	1.62306e-65	PTMS
Stromal_cycling	5.53243e-70	0.74678	0.62	0.172	2.02493e-65	VPS29
Stromal2	8.62186e-70	0.38891	0.255	0.155	3.15569e-65	CD46
Stromal4	8.8628e-70	0.841658	0.348	0.107	3.24387e-65	ATP1B3
Stromal2	1.50289e-69	1.01544	0.529	0.454	5.50072e-65	NFKBIA
Stromal2	1.59471e-69	0.347584	0.738	0.63	5.83681e-65	COL6A1
Stromal1	6.07492e-69	0.428482	0.369	0.279	2.22348e-64	ID3
Stromal_cycling	1.03404e-68	0.695729	0.46	0.107	3.7847e-64	VDAC3
Stromal4	1.40139e-68	0.879398	0.472	0.176	5.12924e-64	PRELID1
Stromal4	7.28075e-68	0.804567	0.29	0.08	2.66483e-63	TGFB1
Stromal_cycling	1.52847e-67	0.923282	0.76	0.259	5.59435e-63	PSME2
Stromal1	1.6624e-67	0.35606	0.476	0.388	6.08454e-63	ZFP36L2
Stromal3_Transitional	2.12852e-67	0.394846	0.3	0.194	7.79061e-63	ISLR
Stromal4	2.22219e-67	0.983327	0.365	0.118	8.13342e-63	HIF1A
Stromal4	3.41852e-67	0.898231	0.432	0.155	1.25121e-62	ACTN1
Stromal3_Transitional	4.22727e-67	0.293254	0.983	0.954	1.54722e-62	MT-ND4
Stromal_cycling	1.09533e-66	1.18492	0.99	0.813	4.00902e-62	ACTB
Stromal_cycling	1.13167e-66	1.04048	0.735	0.246	4.14202e-62	CAVIN3
Stromal_cycling	1.34882e-66	0.644648	0.551	0.144	4.93683e-62	FGD5-AS1
Stromal_cycling	2.23022e-66	0.698733	0.516	0.132	8.16283e-62	SNRPD1
Stromal3_Transitional	2.33822e-66	0.471923	0.744	0.671	8.55812e-62	TIMP1
Stromal3	2.61142e-66	0.549811	0.364	0.284	9.55807e-62	TTC3
Stromal_cycling	3.3218e-66	0.694042	0.592	0.164	1.21581e-61	PGAM1
Stromal3	3.90339e-66	0.421367	0.632	0.596	1.42868e-61	GSTP1
Stromal2	3.99942e-66	0.391237	0.515	0.392	1.46383e-61	LAMC1
Stromal4	4.19116e-66	0.879459	0.474	0.182	1.53401e-61	BZW1
Stromal4	7.19281e-66	0.92714	0.648	0.306	2.63264e-61	COL4A2
Stromal_cycling	7.64496e-66	0.55888	0.31	0.058	2.79813e-61	TFDP1
Stromal_cycling	1.46907e-65	0.516716	0.373	0.078	5.37693e-61	HAT1
Stromal_cycling	1.5041e-65	0.550995	0.411	0.091	5.50515e-61	CBX5
Stromal3	2.24015e-65	0.299606	0.777	0.731	8.19918e-61	SERPING1
Stromal_cycling	2.67223e-65	0.854275	0.679	0.217	9.78061e-61	PLAU
Stromal1	2.70374e-65	0.25097	0.746	0.68	9.89595e-61	PABPC1
Stromal_cycling	3.31673e-65	0.623391	0.564	0.151	1.21396e-60	CAMTA1
Stromal_cycling	4.5021e-65	0.423487	0.3	0.054	1.64782e-60	MAGOHB
Stromal4	6.36371e-65	0.842851	0.864	0.559	2.32918e-60	TAGLN2
Stromal3_Transitional	9.02454e-65	0.474431	0.579	0.483	3.30307e-60	FSTL1
Stromal2	1.76302e-64	0.346035	0.412	0.292	6.45282e-60	MICOS10
Stromal_cycling	1.76863e-64	0.724267	0.624	0.181	6.47335e-60	TOMM5
Stromal_cycling	2.37968e-64	0.520278	0.324	0.063	8.70987e-60	SMS
Stromal_cycling	2.83132e-64	0.57746	0.411	0.093	1.03629e-59	POGLUT3
Stromal_cycling	2.89588e-64	1.13701	0.962	0.639	1.05992e-59	HNRNPA2B1
Stromal2	3.58723e-64	0.349253	0.335	0.224	1.31296e-59	CRIP2
Stromal4	4.88019e-64	0.772476	0.296	0.085	1.7862e-59	EIF3J
Stromal1	5.11075e-64	0.347762	0.478	0.398	1.87059e-59	FHL1
Stromal_cycling	5.16023e-64	0.911782	0.791	0.283	1.8887e-59	DBI
Stromal4	5.35001e-64	0.848664	0.853	0.563	1.95816e-59	S100A11
Stromal4	6.64945e-64	0.934364	0.396	0.139	2.43377e-59	S100A16
Stromal4	7.73711e-64	0.773654	0.338	0.105	2.83186e-59	HNRNPAB
Stromal1	9.65222e-64	0.370471	0.426	0.345	3.53281e-59	SET
Stromal_cycling	1.19922e-63	0.867249	0.725	0.242	4.38926e-59	CRIP2
Stromal1	1.6732e-63	0.293035	0.666	0.592	6.12406e-59	CD81
Stromal_cycling	3.3138e-63	0.663084	0.519	0.137	1.21288e-58	PPP1CA
Stromal2	3.80418e-63	0.366093	0.383	0.27	1.39237e-58	LDHA
Stromal4	4.29249e-63	1.00972	0.581	0.268	1.57109e-58	MYADM
Stromal_cycling	5.28394e-63	0.730296	0.484	0.123	1.93397e-58	GLRX5
Stromal_cycling	8.97715e-63	0.614067	0.415	0.096	3.28573e-58	EZR
Stromal3_Transitional	1.21327e-62	0.434081	0.448	0.334	4.4407e-58	TSC22D3
Stromal_cycling	1.45703e-62	0.743344	0.488	0.127	5.33289e-58	ACTN4
Stromal_cycling	1.56688e-62	0.799721	0.645	0.199	5.73495e-58	CBX3
Stromal2	1.97165e-62	0.387142	0.384	0.274	7.21644e-58	MT2A
Stromal3	2.39102e-62	0.265998	0.828	0.823	8.75137e-58	EIF1
Stromal4	3.36442e-62	0.79634	0.419	0.151	1.23141e-57	SYNCRIP
Stromal_cycling	3.80309e-62	1.94196	0.69	0.264	1.39197e-57	ACTA2
Stromal_cycling	5.10182e-62	0.401199	0.258	0.044	1.86732e-57	PIGX
Stromal_cycling	8.66138e-62	0.669189	0.481	0.123	3.17015e-57	COX20
Stromal2	9.31095e-62	0.311487	0.539	0.416	3.4079e-57	CFL1
Stromal_cycling	9.45154e-62	0.663956	0.439	0.106	3.45936e-57	HNRNPAB
Stromal2	4.1549e-61	0.359819	0.344	0.237	1.52074e-56	DEGS1
Stromal1	5.04329e-61	0.324921	0.554	0.486	1.8459e-56	RHOA
Stromal4	5.4459e-61	0.803704	0.323	0.101	1.99325e-56	PRR16
Stromal4	5.59667e-61	0.824926	0.423	0.157	2.04844e-56	EIF5A
Stromal3	7.88443e-61	0.305241	0.781	0.77	2.88578e-56	C1R
Stromal_cycling	9.63077e-61	0.510065	0.282	0.052	3.52496e-56	MTCH2
Stromal2	9.64237e-61	0.360238	0.411	0.296	3.5292e-56	ISCU
Stromal3	1.43098e-60	0.346987	0.695	0.677	5.23753e-56	CD99
Stromal3	1.63557e-60	0.269738	0.845	0.852	5.98636e-56	RPL18
Stromal2	1.91605e-60	0.483845	0.263	0.17	7.01292e-56	SOD2
Stromal_cycling	2.0391e-60	0.968638	0.976	0.613	7.46331e-56	PPIA
Stromal4	2.14212e-60	1.03246	0.47	0.189	7.84038e-56	F3
Stromal4	2.64948e-60	0.906403	0.561	0.246	9.69737e-56	WARS
Stromal4	4.47571e-60	0.853436	0.463	0.181	1.63815e-55	FOXF1
Stromal3	5.58103e-60	0.518848	0.3	0.219	2.04271e-55	FXYD1
Stromal2	8.32396e-60	0.386304	0.279	0.184	3.04665e-55	ACKR3
Stromal_cycling	9.08558e-60	0.461155	0.293	0.056	3.32541e-55	PXMP2
Stromal_cycling	1.04322e-59	0.568207	0.446	0.111	3.81828e-55	NASP
Stromal_cycling	1.78227e-59	1.09047	0.892	0.429	6.52327e-55	TPM4
Stromal_cycling	2.13135e-59	0.604108	0.362	0.08	7.80095e-55	USP1
Stromal_cycling	3.78173e-59	0.533681	0.491	0.127	1.38415e-54	SRSF10
Stromal_cycling	4.27176e-59	1.06528	0.916	0.518	1.56351e-54	TPI1
Stromal2	5.25329e-59	0.324884	0.328	0.222	1.92276e-54	SOX4
Stromal4	9.16612e-59	1.06005	0.77	0.454	3.35489e-54	IL6ST
Stromal_cycling	9.54081e-59	0.593197	0.293	0.057	3.49203e-54	FAM111A
Stromal_cycling	1.00599e-58	0.955919	0.885	0.384	3.68201e-54	BANF1
Stromal4	1.1106e-58	0.849545	0.274	0.08	4.0649e-54	ITPRIPL2
Stromal_cycling	1.12188e-58	0.625339	0.446	0.112	4.10621e-54	BTG3
Stromal4	1.18061e-58	0.825985	0.735	0.412	4.32117e-54	NME2
Stromal_cycling	1.28384e-58	0.512483	0.314	0.064	4.69898e-54	MPHOSPH6
Stromal_cycling	1.3993e-58	0.486579	0.272	0.05	5.12156e-54	HADH
Stromal3_Transitional	1.6776e-58	0.339267	0.494	0.379	6.1402e-54	SOD3
Stromal_cycling	1.81947e-58	0.452902	0.39	0.09	6.65944e-54	UFD1
Stromal_cycling	1.85666e-58	0.777917	0.544	0.157	6.79557e-54	DCTN3
Stromal4	3.30723e-58	0.786645	0.359	0.123	1.21048e-53	ECE1
Stromal4	3.74258e-58	0.761847	0.383	0.135	1.36982e-53	C1QBP
Stromal_cycling	3.75686e-58	0.729729	0.641	0.201	1.37505e-53	SGCB
Stromal4	3.87705e-58	0.976823	0.606	0.296	1.41904e-53	SAT1
Stromal_cycling	4.00508e-58	0.609351	0.352	0.078	1.4659e-53	C1QTNF2
Stromal_cycling	4.26662e-58	0.603297	0.307	0.062	1.56162e-53	RUVBL2
Stromal3_Transitional	4.92542e-58	0.358784	0.335	0.23	1.80275e-53	PROS1
Stromal_cycling	5.03046e-58	0.834946	0.742	0.265	1.8412e-53	NUCB2
Stromal_cycling	5.35168e-58	0.876687	0.749	0.272	1.95877e-53	COX8A
Stromal3	1.38185e-57	0.261015	0.804	0.805	5.0577e-53	RPL8
Stromal4	1.75023e-57	0.800349	0.368	0.129	6.40601e-53	LRRFIP1
Stromal_cycling	1.97968e-57	0.488496	0.443	0.111	7.24583e-53	LSM2
Stromal4	2.16298e-57	0.796549	0.319	0.104	7.91672e-53	DYNLT3
Stromal1	2.67987e-57	0.326797	0.492	0.416	9.80858e-53	PSME1
Stromal_cycling	3.07728e-57	0.480512	0.38	0.087	1.12631e-52	SLC2A4RG
Stromal4	4.51967e-57	0.8094	0.43	0.165	1.65425e-52	FXYD5
Stromal_cycling	7.52982e-57	0.712586	0.544	0.157	2.75599e-52	ACTN1
Stromal_cycling	8.96318e-57	0.687091	0.603	0.185	3.28062e-52	LSM3
Stromal_cycling	1.26721e-56	0.839299	0.596	0.187	4.63811e-52	FLNA
Stromal4	1.36484e-56	1.11873	0.461	0.192	4.99544e-52	IER3
Stromal3_Transitional	1.52424e-56	0.434637	0.473	0.373	5.57889e-52	OAF
Stromal3_Transitional	1.57909e-56	0.665643	0.279	0.189	5.77964e-52	CD74
Stromal4	2.36601e-56	0.815016	0.713	0.377	8.65983e-52	YBX3
Stromal3_Transitional	3.31846e-56	0.391067	0.542	0.439	1.21459e-51	COX6C
Stromal4	6.08038e-56	0.848036	0.791	0.477	2.22548e-51	NCL
Stromal_cycling	9.99321e-56	0.612119	0.387	0.093	3.65761e-51	MRPS6
Stromal4	1.88263e-55	0.888298	0.501	0.215	6.89063e-51	PALLD
Stromal_cycling	2.20381e-55	0.584616	0.491	0.134	8.06615e-51	CCT5
Stromal2	2.28932e-55	0.355311	0.254	0.165	8.37915e-51	EPS8
Stromal_cycling	2.69158e-55	0.577107	0.505	0.14	9.85146e-51	NDUFS8
Stromal_cycling	3.14081e-55	1.13947	0.962	0.57	1.14957e-50	NUCKS1
Stromal_cycling	3.42886e-55	0.807205	0.617	0.201	1.255e-50	LOXL2
Stromal4	3.64613e-55	0.725113	0.456	0.18	1.33452e-50	TOMM5
Stromal2	5.0238e-55	0.31649	0.436	0.324	1.83876e-50	IFI27
Stromal_cycling	5.02702e-55	0.66434	0.638	0.203	1.83994e-50	ARPC5
Stromal4	5.24082e-55	0.788224	0.868	0.584	1.91819e-50	MIF
Stromal4	6.22638e-55	0.983759	0.303	0.099	2.27892e-50	NAMPT
Stromal4	6.99749e-55	0.983949	0.586	0.29	2.56115e-50	CD59
Stromal2	9.52738e-55	0.263115	0.75	0.642	3.48712e-50	MMP2
Stromal3	1.00745e-54	0.514327	0.382	0.315	3.68736e-50	BRI3
Stromal_cycling	1.05322e-54	0.457683	0.331	0.072	3.85488e-50	ELOVL1
Stromal2	1.36001e-54	0.358462	0.475	0.363	4.97778e-50	TCF4
Stromal2	2.20459e-54	0.414818	0.703	0.613	8.06904e-50	HSP90AB1
Stromal_cycling	2.30025e-54	0.48791	0.422	0.106	8.41913e-50	UBE2A
Stromal1	2.50247e-54	0.259645	0.613	0.54	9.15928e-50	SELENOM
Stromal3	7.00159e-54	0.529086	0.323	0.252	2.56265e-49	SPATS2L
Stromal_cycling	8.36557e-54	0.402204	0.251	0.046	3.06188e-49	CMC4
Stromal2	1.17949e-53	0.323058	0.432	0.322	4.31706e-49	RTN4
Stromal4	2.99905e-53	0.793438	0.515	0.223	1.09768e-48	PXDN
Stromal4	5.76825e-53	0.821494	0.387	0.146	2.11124e-48	EMID1
Stromal3_Transitional	7.07862e-53	0.411528	0.297	0.207	2.59085e-48	CAVIN1
Stromal_cycling	9.00845e-53	0.43075	0.359	0.084	3.29718e-48	SLC25A1
Stromal1	9.35623e-53	0.305152	0.519	0.442	3.42447e-48	S100A13
Stromal_cycling	1.67248e-52	0.900693	0.767	0.304	6.12145e-48	CALU
Stromal3	1.93485e-52	0.585734	0.268	0.2	7.08175e-48	FXYD6
Stromal_cycling	2.29699e-52	0.353121	0.293	0.061	8.40721e-48	SNRPA1
Stromal_cycling	2.4215e-52	0.346025	0.272	0.054	8.86293e-48	POP7
Stromal_cycling	2.44047e-52	0.45705	0.38	0.093	8.93238e-48	POLE4
Stromal_cycling	2.53555e-52	0.788048	0.634	0.214	9.28036e-48	PRSS23
Stromal3	2.7342e-52	0.505492	0.397	0.332	1.00075e-47	FBN1
Stromal1	2.94702e-52	0.371181	0.269	0.201	1.07864e-47	PARVA
Stromal_cycling	3.24884e-52	0.719834	0.634	0.214	1.18911e-47	AP2S1
Stromal4	4.09573e-52	0.785849	0.501	0.221	1.49908e-47	RAN
Stromal_cycling	4.62107e-52	0.698286	0.631	0.212	1.69136e-47	NDUFA6
Stromal_cycling	5.96066e-52	0.725887	0.686	0.239	2.18166e-47	CAV1
Stromal_cycling	6.93964e-52	0.584991	0.366	0.088	2.53998e-47	HIST1H1C
Stromal_cycling	9.17112e-52	0.587547	0.561	0.171	3.35672e-47	CACYBP
Stromal_cycling	1.09179e-51	0.51471	0.352	0.083	3.99606e-47	XPO1
Stromal3_Transitional	1.24085e-51	0.390255	0.483	0.382	4.54163e-47	HLA-E
Stromal2	1.28854e-51	0.323901	0.392	0.285	4.7162e-47	SLC25A5
Stromal_cycling	1.82651e-51	0.555465	0.495	0.141	6.68519e-47	ARL2
Stromal2	1.97225e-51	0.388217	0.286	0.196	7.21863e-47	ADH5
Stromal_cycling	3.02177e-51	0.443319	0.387	0.096	1.106e-46	MRPL14
Stromal_cycling	3.76002e-51	0.479103	0.254	0.05	1.37621e-46	FADS1
Stromal3_Transitional	4.27845e-51	0.383678	0.255	0.169	1.56596e-46	DAB2
Stromal4	8.21164e-51	0.658225	0.882	0.541	3.00554e-46	TGFBI
Stromal_cycling	8.25496e-51	1.41444	0.537	0.182	3.0214e-46	ATF3
Stromal_cycling	8.2574e-51	0.636781	0.324	0.075	3.02229e-46	PTX3
Stromal4	1.19086e-50	0.624344	0.394	0.15	4.35867e-46	SNRPB
Stromal_cycling	1.23982e-50	0.445527	0.418	0.109	4.53785e-46	UBE2N
Stromal_cycling	1.26611e-50	0.476212	0.366	0.09	4.6341e-46	FDPS
Stromal_cycling	1.58702e-50	0.742883	0.676	0.239	5.80865e-46	ENO1
Stromal_cycling	1.76129e-50	0.350172	0.268	0.054	6.44649e-46	HAUS1
Stromal_cycling	1.77399e-50	0.388585	0.289	0.061	6.49298e-46	MANF
Stromal3	2.02967e-50	0.478219	0.422	0.362	7.4288e-46	FCGRT
Stromal4	2.08132e-50	0.740302	0.51	0.224	7.61786e-46	PSMB3
Stromal_cycling	2.15553e-50	0.455629	0.286	0.06	7.88944e-46	MAPRE1
Stromal3	2.32035e-50	0.58398	0.292	0.225	8.49272e-46	PRDX4
Stromal3	2.61836e-50	0.292949	0.754	0.764	9.58347e-46	RPL24
Stromal4	2.65918e-50	0.708881	0.575	0.272	9.73285e-46	HSPE1
Stromal_cycling	2.96842e-50	0.489558	0.509	0.148	1.08647e-45	AURKAIP1
Stromal3	5.02348e-50	0.600018	0.257	0.187	1.83865e-45	CITED2
Stromal4	5.63568e-50	0.756776	0.546	0.258	2.06272e-45	PSME2
Stromal3	7.02748e-50	0.283058	0.738	0.734	2.57213e-45	RPS25
Stromal_cycling	7.1529e-50	0.846818	0.836	0.367	2.61803e-45	CLIC1
Stromal4	7.39526e-50	0.616613	0.274	0.086	2.70674e-45	SMIM3
Stromal_cycling	7.42987e-50	0.42806	0.251	0.049	2.71941e-45	CCDC167
Stromal_cycling	8.90427e-50	0.660963	0.578	0.186	3.25905e-45	PSIP1
Stromal_cycling	9.10656e-50	0.478822	0.401	0.104	3.33309e-45	FLOT1
Stromal2	1.04918e-49	0.364498	0.26	0.175	3.84011e-45	VCL
Stromal4	1.29042e-49	0.519301	0.987	0.891	4.72307e-45	S100A6
Stromal_cycling	1.54933e-49	0.627618	0.617	0.201	5.67071e-45	RBMX
Stromal4	1.74697e-49	0.737274	0.296	0.099	6.39407e-45	PTGER2
Stromal4	1.81493e-49	0.739395	0.379	0.146	6.64283e-45	TUBB6
Stromal_cycling	1.91786e-49	0.769698	0.885	0.386	7.01955e-45	GNG5
Stromal_cycling	3.24053e-49	0.677723	0.707	0.253	1.18607e-44	FUS
Stromal4	3.65312e-49	0.657447	0.256	0.079	1.33708e-44	ASAP1
Stromal2	3.82908e-49	0.277848	0.285	0.194	1.40148e-44	SRSF3
Stromal3	3.8476e-49	0.372984	0.577	0.537	1.40826e-44	EID1
Stromal_cycling	5.02789e-49	0.366753	0.307	0.068	1.84026e-44	SUZ12
Stromal_cycling	7.46131e-49	0.41743	0.463	0.129	2.73091e-44	ACTR3
Stromal2	7.87314e-49	0.27514	0.312	0.215	2.88165e-44	SERPINB6
Stromal3_Transitional	8.25768e-49	0.457204	0.425	0.333	3.0224e-44	TSC22D1
Stromal_cycling	9.99662e-49	0.424604	0.345	0.083	3.65886e-44	RNASEH2B
Stromal4	1.06078e-48	0.685318	0.278	0.09	3.88256e-44	FAM174C
Stromal_cycling	1.15575e-48	0.501604	0.303	0.068	4.23015e-44	MAP1B
Stromal_cycling	1.60028e-48	0.450257	0.254	0.051	5.85718e-44	STX2
Stromal4	1.63321e-48	0.664831	0.8	0.472	5.9777e-44	POSTN
Stromal4	2.30713e-48	0.712417	0.328	0.117	8.44433e-44	HSPA9
Stromal2	4.56331e-48	0.330247	0.254	0.17	1.67022e-43	PHF14
Stromal_cycling	6.62575e-48	0.389027	0.328	0.077	2.42509e-43	PAXX
Stromal1	7.60691e-48	0.303251	0.391	0.315	2.78421e-43	CRIP1
Stromal_cycling	7.93877e-48	0.670308	0.725	0.271	2.90567e-43	DYNLT1
Stromal2	9.08891e-48	0.290596	0.493	0.381	3.32663e-43	EIF4A1
Stromal3	9.37287e-48	0.483556	0.282	0.213	3.43056e-43	GPC6
Stromal2	1.07901e-47	0.291634	0.408	0.302	3.94927e-43	ATP5IF1
Stromal4	1.10221e-47	0.689078	0.281	0.093	4.0342e-43	AXL
Stromal3	1.19733e-47	0.43101	0.426	0.358	4.38235e-43	PLPP3
Stromal4	1.23628e-47	0.689861	0.503	0.224	4.52492e-43	DKK3
Stromal_cycling	1.34363e-47	0.72297	0.551	0.181	4.91783e-43	KIF5B
Stromal_cycling	1.86102e-47	0.440999	0.345	0.084	6.81152e-43	RPL26L1
Stromal4	2.03037e-47	0.706668	0.773	0.481	7.43135e-43	SH3BGRL3
Stromal3_Transitional	3.27193e-47	0.305357	0.45	0.346	1.19756e-42	NUPR1
Stromal_cycling	3.68933e-47	0.5725	0.439	0.124	1.35033e-42	UBE2V2
Stromal_cycling	3.96354e-47	0.496968	0.564	0.179	1.45069e-42	ELOC
Stromal3_Transitional	5.57971e-47	0.349043	0.257	0.174	2.04223e-42	DDAH2
Stromal1	5.63737e-47	0.363461	0.275	0.21	2.06333e-42	SERPINB6
Stromal_cycling	6.58375e-47	0.869188	0.99	0.803	2.40972e-42	MYL6
Stromal_cycling	8.37068e-47	0.460919	0.376	0.097	3.06375e-42	PPP4C
Stromal_cycling	8.61919e-47	1.00525	0.826	0.379	3.15471e-42	TPM1
Stromal3	9.11455e-47	0.521243	0.346	0.285	3.33602e-42	PLD3
Stromal_cycling	1.37078e-46	0.431309	0.348	0.087	5.01719e-42	RAB32
Stromal4	1.87431e-46	0.826595	0.73	0.448	6.86018e-42	DSTN
Stromal_cycling	2.12496e-46	0.537685	0.415	0.114	7.77757e-42	SYNE2
Stromal_cycling	3.17943e-46	0.4703	0.449	0.129	1.1637e-41	C17orf49
Stromal_cycling	3.32689e-46	0.481763	0.502	0.151	1.21767e-41	RALY
Stromal2	4.34283e-46	0.28143	0.277	0.19	1.58952e-41	TMOD3
Stromal_cycling	9.42163e-46	0.471147	0.477	0.141	3.44841e-41	RBBP7
Stromal3_Transitional	1.06088e-45	0.317238	0.382	0.284	3.88293e-41	ADD3
Stromal_cycling	1.14773e-45	0.516595	0.408	0.113	4.20082e-41	EIF4A3
Stromal4	1.38878e-45	0.734969	0.294	0.104	5.08307e-41	PLIN3
Stromal_cycling	1.43239e-45	0.47996	0.345	0.087	5.2427e-41	PSMD9
Stromal4	1.60915e-45	0.689697	0.341	0.128	5.88965e-41	ACTR3
Stromal_cycling	1.89352e-45	0.611624	0.54	0.175	6.93046e-41	CARD16
Stromal4	2.0017e-45	0.622079	0.559	0.263	7.32641e-41	PDLIM1
Stromal3_Transitional	3.01289e-45	0.32389	0.266	0.183	1.10275e-40	LIMA1
Stromal_cycling	3.07863e-45	0.401104	0.324	0.078	1.12681e-40	BAX
Stromal4	3.91749e-45	0.702592	0.296	0.104	1.43384e-40	CCT6A
Stromal_cycling	4.7075e-45	0.376681	0.272	0.06	1.72299e-40	SMTN
Stromal3	6.47133e-45	0.459151	0.434	0.382	2.36857e-40	NENF
Stromal_cycling	6.55759e-45	0.57518	0.638	0.224	2.40014e-40	MRPL51
Stromal_cycling	7.65107e-45	0.629018	0.655	0.236	2.80037e-40	SRSF2
Stromal_cycling	7.73313e-45	0.344738	0.3	0.07	2.8304e-40	CISD2
Stromal_cycling	9.0948e-45	0.49245	0.456	0.134	3.32879e-40	ITGB1BP1
Stromal_cycling	9.60032e-45	0.686113	0.293	0.07	3.51381e-40	TNFRSF12A
Stromal4	9.84492e-45	0.74311	0.336	0.128	3.60334e-40	GLUD1
Stromal3_Transitional	1.53206e-44	0.28983	0.313	0.221	5.60748e-40	FXYD1
Stromal_cycling	1.59889e-44	0.72762	0.822	0.348	5.85208e-40	TPM2
Stromal_cycling	1.65758e-44	0.412899	0.352	0.09	6.06691e-40	POLD2
Stromal2	1.88642e-44	0.28167	0.373	0.275	6.90448e-40	PSMB1
Stromal_cycling	2.6334e-44	0.395546	0.286	0.066	9.63849e-40	SMIM10
Stromal1	2.9292e-44	0.327051	0.312	0.246	1.07212e-39	FAM114A1
Stromal_cycling	3.26138e-44	0.489422	0.432	0.125	1.1937e-39	CAV2
Stromal_cycling	3.60653e-44	0.305842	0.282	0.064	1.32003e-39	HMGXB4
Stromal4	3.99099e-44	0.779203	0.624	0.338	1.46074e-39	RTN4
Stromal_cycling	4.84022e-44	0.438577	0.411	0.115	1.77157e-39	TRIOBP
Stromal4	5.69969e-44	0.778065	0.446	0.2	2.08614e-39	PHLDA1
Stromal_cycling	6.44379e-44	0.45423	0.321	0.079	2.35849e-39	BRD8
Stromal_cycling	7.73455e-44	0.420991	0.425	0.121	2.83092e-39	EMD
Stromal_cycling	1.14164e-43	0.448545	0.488	0.149	4.17853e-39	NME4
Stromal3	1.24091e-43	0.253542	0.755	0.744	4.54184e-39	COL6A2
Stromal2	1.35325e-43	0.261296	0.602	0.502	4.95301e-39	TPI1
Stromal4	1.57843e-43	0.726059	0.552	0.273	5.77719e-39	FKBP1A
Stromal1	1.67441e-43	0.308017	0.287	0.221	6.12852e-39	CRIP2
Stromal4	1.82506e-43	0.900792	0.621	0.338	6.67991e-39	CRIP1
Stromal_cycling	1.92185e-43	0.452221	0.373	0.101	7.03416e-39	HACD3
Stromal4	1.94876e-43	0.759189	0.359	0.145	7.13265e-39	TUBB4B
Stromal_cycling	1.99561e-43	0.729602	0.76	0.311	7.30415e-39	YWHAQ
Stromal2	2.29445e-43	0.283643	0.269	0.185	8.3979e-39	ILK
Stromal_cycling	2.71537e-43	0.353447	0.404	0.112	9.93852e-39	GLO1
Stromal3_Transitional	3.02149e-43	0.386485	0.25	0.172	1.1059e-38	ASPH
Stromal_cycling	3.52315e-43	0.504431	0.47	0.145	1.28951e-38	PSMB9
Stromal1	3.54893e-43	0.305328	0.392	0.327	1.29894e-38	HSBP1
Stromal_cycling	3.69579e-43	0.512367	0.512	0.164	1.3527e-38	DRAP1
Stromal_cycling	4.13145e-43	0.371324	0.453	0.133	1.51215e-38	MEA1
Stromal1	4.55964e-43	0.270986	0.489	0.423	1.66887e-38	COL5A2
Stromal2	5.19752e-43	0.261588	0.353	0.257	1.90234e-38	DYNLT1
Stromal_cycling	6.60812e-43	1.05423	0.944	0.606	2.41864e-38	CALM2
Stromal2	7.28169e-43	0.297589	0.278	0.195	2.66517e-38	RAB7A
Stromal_cycling	7.6752e-43	0.573236	0.592	0.203	2.8092e-38	HMGN3
Stromal4	1.0576e-42	0.573682	0.294	0.105	3.87091e-38	PFDN2
Stromal_cycling	1.53284e-42	0.35682	0.383	0.105	5.61035e-38	PDLIM7
Stromal_cycling	1.56768e-42	0.476693	0.582	0.197	5.73787e-38	PRDX3
Stromal_cycling	1.74177e-42	0.495117	0.348	0.093	6.37504e-38	NUDCD2
Stromal4	1.75479e-42	0.688094	0.454	0.201	6.42271e-38	PPA1
Stromal_cycling	2.14818e-42	0.682733	0.784	0.327	7.86254e-38	SRP9
Stromal3_Transitional	2.86039e-42	0.308052	0.658	0.575	1.04693e-37	RPS21
Stromal4	3.00664e-42	0.637456	0.396	0.165	1.10046e-37	NHP2
Stromal_cycling	3.02148e-42	0.401235	0.265	0.06	1.10589e-37	MCUR1
Stromal4	3.03463e-42	0.995266	0.601	0.323	1.11071e-37	PLAT
Stromal_cycling	4.24442e-42	0.414141	0.474	0.145	1.5535e-37	ARPC1B
Stromal4	4.36924e-42	0.603658	0.381	0.156	1.59919e-37	TMEM147
Stromal4	4.97448e-42	0.634014	0.49	0.227	1.82071e-37	HSPD1
Stromal4	5.38215e-42	0.656272	0.784	0.474	1.96992e-37	HLA-A
Stromal_cycling	5.54127e-42	0.784174	0.885	0.448	2.02816e-37	CALM1
Stromal4	5.54159e-42	0.706909	0.434	0.194	2.02828e-37	CDH11
Stromal_cycling	6.55108e-42	0.400565	0.47	0.144	2.39776e-37	SNRPC
Stromal4	7.65208e-42	0.558765	0.274	0.095	2.80074e-37	STRAP
Stromal_cycling	9.86091e-42	0.439806	0.38	0.105	3.60919e-37	MZT2A
Stromal_cycling	1.02721e-41	0.441802	0.307	0.077	3.75969e-37	NME1
Stromal3_Transitional	1.46285e-41	0.313974	0.263	0.182	5.35417e-37	SSPN
Stromal_cycling	1.72578e-41	0.528335	0.679	0.251	6.31651e-37	RBM8A
Stromal4	1.83413e-41	0.66614	0.583	0.301	6.71309e-37	SLC25A5
Stromal3	1.92764e-41	0.490132	0.32	0.259	7.05534e-37	IGFBP4
Stromal4	2.22328e-41	0.620189	0.637	0.336	8.13741e-37	YWHAB
Stromal_cycling	2.41358e-41	0.360047	0.39	0.109	8.83395e-37	SNRPF
Stromal_cycling	2.78054e-41	0.308629	0.359	0.096	1.01771e-36	FKBP3
Stromal_cycling	2.82007e-41	0.420365	0.324	0.084	1.03217e-36	GNB4
Stromal_cycling	2.82143e-41	0.38871	0.449	0.135	1.03267e-36	PSMC3
Stromal_cycling	2.85458e-41	0.440735	0.603	0.209	1.04481e-36	HCFC1R1
Stromal2	2.98849e-41	0.269434	0.354	0.26	1.09382e-36	FKBP1A
Stromal3	2.99876e-41	0.37373	0.569	0.544	1.09758e-36	GABARAP
Stromal_cycling	3.18005e-41	0.667498	0.718	0.288	1.16393e-36	LDHA
Stromal_cycling	3.21403e-41	0.492015	0.443	0.135	1.17637e-36	TRAPPC1
Stromal_cycling	3.64547e-41	0.360914	0.352	0.094	1.33428e-36	UBA2
Stromal_cycling	3.65869e-41	0.431538	0.401	0.116	1.33912e-36	VDAC1
Stromal4	4.31773e-41	0.553075	0.332	0.127	1.58033e-36	TXNL4A
Stromal_cycling	4.46937e-41	0.37868	0.338	0.089	1.63583e-36	RNF5
Stromal_cycling	5.03364e-41	0.524668	0.345	0.094	1.84236e-36	HMG20B
Stromal3	5.70163e-41	0.518565	0.289	0.231	2.08685e-36	TGFBR2
Stromal_cycling	5.93449e-41	0.424894	0.275	0.065	2.17208e-36	AAMDC
Stromal4	6.69311e-41	0.589205	0.314	0.118	2.44975e-36	SURF4
Stromal_cycling	6.94439e-41	0.484339	0.502	0.163	2.54172e-36	CBX1
Stromal_cycling	1.01458e-40	0.354505	0.251	0.056	3.71347e-36	PLEKHO1
Stromal_cycling	1.0161e-40	0.459853	0.606	0.21	3.71902e-36	BLOC1S1
Stromal_cycling	1.01806e-40	0.317617	0.453	0.136	3.7262e-36	KPNB1
Stromal4	1.1891e-40	0.604276	0.931	0.718	4.35222e-36	ANXA2
Stromal3_Transitional	1.19804e-40	0.378189	0.259	0.183	4.38494e-36	CRISPLD2
Stromal4	1.37636e-40	0.846898	0.354	0.146	5.03761e-36	THBS1
Stromal2	1.44658e-40	0.482934	0.307	0.226	5.29464e-36	HES1
Stromal_cycling	1.67503e-40	0.476123	0.495	0.159	6.13079e-36	EIF5A
Stromal_cycling	1.77852e-40	0.552103	0.707	0.268	6.50957e-36	PTGES3
Stromal_cycling	1.78374e-40	0.35994	0.397	0.114	6.52868e-36	PSMC6
Stromal3_Transitional	1.97655e-40	0.289675	0.393	0.3	7.23436e-36	LRP1
Stromal_cycling	2.33432e-40	0.324305	0.251	0.056	8.54383e-36	NUP62
Stromal3_Transitional	2.66555e-40	0.303865	0.455	0.367	9.75617e-36	TIMP2
Stromal_cycling	2.72166e-40	0.849738	0.916	0.488	9.96154e-36	PTN
Stromal_cycling	2.79379e-40	0.376191	0.286	0.069	1.02256e-35	CD276
Stromal_cycling	3.78323e-40	0.346484	0.505	0.161	1.3847e-35	SARNP
Stromal_cycling	4.19457e-40	0.480055	0.369	0.105	1.53525e-35	PFN2
Stromal4	4.42019e-40	0.561955	0.26	0.089	1.61783e-35	MRPL3
Stromal_cycling	5.08655e-40	0.999108	0.791	0.367	1.86173e-35	MYL9
Stromal_cycling	5.61997e-40	0.42001	0.512	0.168	2.05697e-35	NDUFA12
Stromal_cycling	7.10224e-40	0.695676	0.784	0.345	2.59949e-35	HINT1
Stromal_cycling	7.9121e-40	0.364471	0.338	0.09	2.89591e-35	PMM1
Stromal_cycling	8.45757e-40	0.43338	0.341	0.093	3.09556e-35	AZIN1
Stromal_cycling	8.5003e-40	0.493663	0.369	0.105	3.11119e-35	SSNA1
Stromal_cycling	8.76493e-40	0.343413	0.286	0.07	3.20805e-35	ARPP19
Stromal_cycling	8.78381e-40	0.520402	0.672	0.255	3.21496e-35	RBX1
Stromal_cycling	8.95424e-40	0.38525	0.404	0.119	3.27734e-35	LAMTOR2
Stromal_cycling	9.11397e-40	0.342952	0.47	0.147	3.33581e-35	NAA38
Stromal_cycling	1.24503e-39	0.385185	0.446	0.137	4.55695e-35	RCN2
Stromal_cycling	1.2503e-39	0.379907	0.303	0.077	4.57622e-35	PTBP1
Stromal_cycling	1.39267e-39	0.410417	0.526	0.174	5.09733e-35	SIGMAR1
Stromal_cycling	1.66712e-39	0.434255	0.54	0.183	6.10183e-35	SRSF7
Stromal_cycling	1.87996e-39	0.372296	0.307	0.078	6.88083e-35	FIBP
Stromal_cycling	1.92795e-39	0.295857	0.352	0.096	7.05649e-35	SSRP1
Stromal4	1.96395e-39	0.724798	0.392	0.169	7.18825e-35	COL12A1
Stromal_cycling	2.0378e-39	0.334312	0.334	0.089	7.45856e-35	LMF2
Stromal_cycling	2.36668e-39	0.597549	0.707	0.291	8.66227e-35	MT2A
Stromal_cycling	2.66812e-39	0.410835	0.369	0.105	9.7656e-35	PLIN3
Stromal_cycling	2.78645e-39	0.310592	0.415	0.122	1.01987e-34	PSMD7
Stromal_cycling	2.84606e-39	0.55983	0.317	0.085	1.04169e-34	PHLDA2
Stromal_cycling	3.10746e-39	0.484661	0.488	0.159	1.13736e-34	IER3IP1
Stromal4	3.19846e-39	0.586987	0.35	0.14	1.17067e-34	SVIL
Stromal_cycling	3.3314e-39	0.451904	0.592	0.209	1.21933e-34	GSTO1
Stromal_cycling	3.5387e-39	0.515028	0.481	0.156	1.2952e-34	TPM3
Stromal4	3.88369e-39	0.69924	0.662	0.397	1.42147e-34	CTSB
Stromal4	3.90913e-39	0.617862	0.799	0.549	1.43078e-34	PSMA7
Stromal4	4.01498e-39	0.834196	0.608	0.333	1.46952e-34	MFGE8
Stromal4	4.21557e-39	0.659762	0.421	0.187	1.54294e-34	VCL
Stromal_cycling	5.13172e-39	0.517512	0.568	0.201	1.87826e-34	FENDRR
Stromal_cycling	5.78403e-39	0.36015	0.495	0.159	2.11701e-34	EWSR1
Stromal4	5.845e-39	0.617549	0.733	0.466	2.13933e-34	TUBA1B
Stromal4	5.96611e-39	0.625709	0.441	0.2	2.18366e-34	FENDRR
Stromal_cycling	8.70819e-39	0.929261	0.432	0.142	3.18729e-34	MYLK
Stromal1	8.85179e-39	0.274228	0.37	0.305	3.23984e-34	NID1
Stromal3	8.85375e-39	0.471855	0.375	0.318	3.24056e-34	MDK
Stromal_cycling	8.90609e-39	0.351792	0.408	0.121	3.25972e-34	SUMO3
Stromal4	9.08232e-39	1.51071	0.535	0.319	3.32422e-34	FGF7
Stromal_cycling	9.08405e-39	0.388005	0.303	0.078	3.32485e-34	SMC1A
Stromal_cycling	9.87731e-39	0.545581	0.763	0.309	3.61519e-34	CYB5R3
Stromal_cycling	1.07976e-38	0.408765	0.533	0.179	3.95204e-34	UBE2L3
Stromal4	1.16862e-38	0.694228	0.408	0.182	4.27726e-34	ANTXR1
Stromal3	1.61036e-38	0.30595	0.708	0.698	5.89408e-34	LGALS3
Stromal_cycling	1.6225e-38	0.495264	0.352	0.1	5.93852e-34	GADD45A
Stromal_cycling	1.82295e-38	0.803721	0.829	0.393	6.67216e-34	LMNA
Stromal4	1.85807e-38	0.746184	0.41	0.187	6.80071e-34	FLNA
Stromal4	1.90046e-38	0.670018	0.497	0.241	6.95586e-34	CRIP2
Stromal_cycling	1.92808e-38	0.391346	0.341	0.094	7.05698e-34	EIF4EBP1
Stromal4	2.07345e-38	0.570403	0.354	0.146	7.58902e-34	TXNDC17
Stromal_cycling	2.61197e-38	0.31358	0.369	0.105	9.56006e-34	ECI1
Stromal3	2.6569e-38	0.443296	0.372	0.316	9.72452e-34	ARL6IP5
Stromal_cycling	2.98895e-38	0.600815	0.791	0.341	1.09399e-33	HNRNPD
Stromal2	3.19312e-38	0.378308	0.307	0.228	1.16871e-33	DNAJA1
Stromal_cycling	3.35675e-38	0.287651	0.394	0.115	1.2286e-33	NTAN1
Stromal_cycling	4.0375e-38	0.346812	0.355	0.099	1.47777e-33	NAP1L4
Stromal_cycling	4.76073e-38	0.386962	0.509	0.168	1.74248e-33	TWSG1
Stromal2	5.23871e-38	0.287643	0.302	0.219	1.91742e-33	LMO4
Stromal4	5.74407e-38	0.617334	0.368	0.156	2.10239e-33	PGK1
Stromal_cycling	6.06399e-38	0.476282	0.512	0.174	2.21948e-33	CAP1
Stromal_cycling	7.73344e-38	0.385452	0.314	0.084	2.83052e-33	GPC1
Stromal4	7.97742e-38	0.507572	0.256	0.089	2.91982e-33	NOLC1
Stromal_cycling	8.16744e-38	0.473258	0.498	0.167	2.98936e-33	FXYD5
Stromal_cycling	1.00203e-37	0.556141	0.753	0.312	3.66754e-33	MICOS10
Stromal4	1.27839e-37	0.603084	0.274	0.101	4.67903e-33	VEGFA
Stromal1	1.29319e-37	0.294077	0.346	0.286	4.7332e-33	CALU
Stromal4	1.36871e-37	0.614245	0.55	0.282	5.00962e-33	SEC61B
Stromal_cycling	1.46491e-37	0.384448	0.467	0.151	5.36172e-33	ZCRB1
Stromal3_Transitional	1.55852e-37	0.334479	0.336	0.255	5.70436e-33	NUCB2
Stromal3	1.60761e-37	0.447764	0.42	0.371	5.884e-33	TIMP2
Stromal3	1.83581e-37	0.497812	0.267	0.208	6.71924e-33	SULF1
Stromal_cycling	1.88987e-37	0.299681	0.307	0.08	6.91712e-33	NELFE
Stromal4	1.89715e-37	0.68197	0.401	0.183	6.94376e-33	LOX
Stromal_cycling	2.1081e-37	0.35276	0.359	0.102	7.71587e-33	SNF8
Stromal_cycling	2.31541e-37	0.918609	0.958	0.652	8.47462e-33	S100A10
Stromal_cycling	2.57268e-37	0.463468	0.596	0.218	9.41626e-33	MDH1
Stromal_cycling	2.72109e-37	0.30168	0.254	0.061	9.95947e-33	SH3GL1
Stromal1	2.7887e-37	0.27072	0.357	0.296	1.02069e-32	PRNP
Stromal3_Transitional	3.65964e-37	0.30642	0.253	0.179	1.33947e-32	CPQ
Stromal_cycling	6.99297e-37	0.351972	0.547	0.188	2.5595e-32	PDCD5
Stromal_cycling	9.23703e-37	0.611623	0.739	0.315	3.38084e-32	CD151
Stromal_cycling	9.47524e-37	0.329815	0.502	0.166	3.46803e-32	STMP1
Stromal_cycling	1.12768e-36	0.44504	0.61	0.226	4.12741e-32	PSMB3
Stromal4	1.29181e-36	0.637263	0.428	0.199	4.72817e-32	WLS
Stromal4	1.40297e-36	0.572875	0.258	0.094	5.13502e-32	CSNK1E
Stromal_cycling	1.4874e-36	0.352115	0.387	0.116	5.44403e-32	WDR1
Stromal_cycling	1.90259e-36	0.412322	0.561	0.198	6.96368e-32	UBE2I
Stromal_cycling	2.09469e-36	0.301995	0.289	0.075	7.66676e-32	TRIM28
Stromal2	2.12645e-36	0.286494	0.347	0.261	7.783e-32	HSPE1
Stromal_cycling	2.23253e-36	0.389013	0.3	0.08	8.17127e-32	CCDC88A
Stromal3_Transitional	2.38368e-36	0.330728	0.402	0.319	8.72452e-32	CSTB
Stromal_cycling	2.62468e-36	0.358609	0.366	0.107	9.6066e-32	DGCR6L
Stromal1	3.08253e-36	0.334684	0.268	0.211	1.12824e-31	ARGLU1
Stromal_cycling	3.80851e-36	0.362561	0.484	0.16	1.39395e-31	POLR2E
Stromal3	4.23846e-36	0.327448	0.499	0.462	1.55132e-31	TUBA1B
Stromal4	4.42911e-36	0.660794	0.383	0.172	1.6211e-31	EIF5B
Stromal_cycling	4.68695e-36	0.552911	0.78	0.339	1.71547e-31	ATP5MF
Stromal4	4.72763e-36	1.28886	0.463	0.238	1.73036e-31	TAGLN
Stromal_cycling	5.01407e-36	0.310259	0.272	0.068	1.8352e-31	SNX7
Stromal4	5.22205e-36	0.298619	0.985	0.652	1.91132e-31	CXCL14
Stromal_cycling	5.60605e-36	0.547121	0.648	0.254	2.05187e-31	DEGS1
Stromal_cycling	5.62466e-36	0.273224	0.275	0.07	2.05868e-31	GLRX3
Stromal_cycling	5.97488e-36	0.409718	0.449	0.146	2.18687e-31	EIF1AX
Stromal_cycling	6.48898e-36	0.413963	0.505	0.174	2.37503e-31	ENY2
Stromal_cycling	6.57649e-36	0.360282	0.498	0.17	2.40706e-31	DNAJC15
Stromal_cycling	7.07572e-36	0.42351	0.547	0.193	2.58978e-31	HNRNPM
Stromal4	7.63916e-36	0.561229	0.374	0.162	2.79601e-31	LIMS1
Stromal_cycling	8.0047e-36	0.325021	0.328	0.091	2.9298e-31	MYO1C
Stromal_cycling	8.43477e-36	0.405697	0.422	0.134	3.08721e-31	HNRNPF
Stromal_cycling	9.07478e-36	0.383688	0.523	0.182	3.32146e-31	COX5A
Stromal_cycling	1.06968e-35	0.392608	0.467	0.155	3.91514e-31	TALDO1
Stromal3	1.1425e-35	0.399778	0.332	0.272	4.18168e-31	CYBRD1
Stromal4	1.15487e-35	0.50888	0.27	0.101	4.22696e-31	TMEM208
Stromal_cycling	1.51397e-35	0.682334	0.815	0.383	5.54127e-31	ARPC2
Stromal_cycling	2.2613e-35	0.331984	0.422	0.133	8.27658e-31	PEA15
Stromal4	2.38136e-35	0.553359	0.802	0.527	8.71602e-31	TXN
Stromal_cycling	2.54575e-35	0.667452	0.941	0.544	9.31769e-31	TGFBI
Stromal4	2.69829e-35	0.696339	0.887	0.68	9.87602e-31	TIMP1
Stromal_cycling	2.71305e-35	0.418991	0.578	0.211	9.93004e-31	NDUFB6
Stromal_cycling	2.82251e-35	0.32446	0.425	0.135	1.03307e-30	PSMA3
Stromal_cycling	3.17945e-35	0.331307	0.265	0.067	1.16371e-30	NUDT5
Stromal_cycling	3.20053e-35	0.306594	0.348	0.101	1.17143e-30	ARPC1A
Stromal_cycling	3.25376e-35	0.408932	0.551	0.196	1.19091e-30	NDUFA2
Stromal4	3.34773e-35	0.585681	0.321	0.133	1.2253e-30	SNRPD1
Stromal4	3.40102e-35	0.571892	0.45	0.214	1.24481e-30	AP2S1
Stromal_cycling	3.58736e-35	1.02836	0.575	0.239	1.31301e-30	TAGLN
Stromal_cycling	3.68182e-35	0.348358	0.477	0.159	1.34758e-30	PTP4A2
Stromal_cycling	3.84806e-35	0.384422	0.31	0.086	1.40843e-30	RECQL
Stromal4	4.16599e-35	0.563337	0.368	0.162	1.52479e-30	MPG
Stromal4	6.0073e-35	0.59998	0.365	0.16	2.19873e-30	TYMP
Stromal4	7.4618e-35	0.470508	0.755	0.458	2.73109e-30	IGFBP6
Stromal_cycling	9.84184e-35	0.254607	0.279	0.073	3.60221e-30	SNRPA
Stromal2	1.0152e-34	0.267165	0.336	0.253	3.71572e-30	SEC61G
Stromal_cycling	1.2057e-34	0.317969	0.369	0.111	4.41299e-30	ERGIC2
Stromal_cycling	1.30492e-34	0.324239	0.348	0.102	4.77613e-30	NUTF2
Stromal4	1.61467e-34	0.513959	0.387	0.171	5.90986e-30	PRMT1
Stromal_cycling	1.91903e-34	0.256694	0.355	0.105	7.02386e-30	AK2
Stromal_cycling	2.01892e-34	0.446223	0.314	0.089	7.38945e-30	ITGA1
Stromal4	2.04542e-34	0.592902	0.301	0.122	7.48646e-30	PSMD7
Stromal_cycling	2.08689e-34	0.447736	0.571	0.211	7.63824e-30	HNRNPR
Stromal_cycling	2.09652e-34	0.369618	0.3	0.082	7.67348e-30	ITGAE
Stromal_cycling	2.2573e-34	0.352679	0.505	0.175	8.26195e-30	PDAP1
Stromal_cycling	2.39399e-34	0.35823	0.429	0.139	8.76224e-30	CCT8
Stromal_cycling	2.75148e-34	0.54034	0.774	0.342	1.00707e-29	HNRNPA3
Stromal_cycling	2.77008e-34	0.340219	0.512	0.178	1.01388e-29	POLR2J
Stromal4	2.96833e-34	0.533388	0.379	0.168	1.08644e-29	RTRAF
Stromal_cycling	3.6878e-34	0.780405	0.885	0.463	1.34977e-29	PTMS
Stromal3	3.84558e-34	0.38241	0.451	0.411	1.40752e-29	BEX3
Stromal_cycling	3.85291e-34	0.332161	0.53	0.185	1.4102e-29	ILF3
Stromal_cycling	4.43993e-34	0.317237	0.523	0.182	1.62506e-29	COPE
Stromal4	5.11445e-34	0.571247	0.394	0.178	1.87194e-29	PA2G4
Stromal_cycling	5.1996e-34	0.311866	0.268	0.07	1.9031e-29	PLAUR
Stromal_cycling	5.28138e-34	0.331348	0.443	0.147	1.93304e-29	TXNDC17
Stromal_cycling	5.60181e-34	0.346987	0.453	0.151	2.05032e-29	UXT
Stromal_cycling	5.62416e-34	0.28787	0.404	0.127	2.0585e-29	GTF2A2
Stromal_cycling	5.63647e-34	0.432897	0.561	0.208	2.063e-29	SRSF3
Stromal2	5.87566e-34	0.424669	0.26	0.191	2.15055e-29	PHLDA1
Stromal_cycling	6.14442e-34	0.36926	0.477	0.164	2.24892e-29	NDUFS6
Stromal_cycling	6.19248e-34	0.370876	0.449	0.15	2.26651e-29	HIGD1A
Stromal_cycling	6.85782e-34	0.62786	0.805	0.377	2.51003e-29	MYL12A
Stromal_cycling	7.28601e-34	0.263082	0.317	0.089	2.66675e-29	GNAI3
Stromal_cycling	9.19794e-34	0.611256	0.7	0.306	3.36654e-29	CD9
Stromal4	1.01757e-33	0.562438	0.343	0.149	3.72442e-29	ARHGDIA
Stromal4	1.16144e-33	0.554181	0.401	0.184	4.25097e-29	TIMM13
Stromal_cycling	1.16412e-33	0.251168	0.282	0.075	4.26078e-29	TMEM18
Stromal4	1.2411e-33	0.651775	0.691	0.428	4.54255e-29	TPM4
Stromal_cycling	1.27851e-33	0.409377	0.638	0.245	4.67948e-29	PSMA4
Stromal_cycling	1.7481e-33	0.395432	0.446	0.149	6.39823e-29	CLIC4
Stromal4	1.91159e-33	0.562932	0.258	0.098	6.99661e-29	MAN1A1
Stromal_cycling	1.98285e-33	0.348176	0.317	0.091	7.25743e-29	PARP1
Stromal3_Transitional	2.06328e-33	0.285048	0.276	0.203	7.55182e-29	GSTM3
Stromal_cycling	2.18295e-33	0.281567	0.272	0.072	7.98983e-29	MRPS16
Stromal4	2.21014e-33	0.537286	0.314	0.129	8.08935e-29	DDX18
Stromal_cycling	2.56276e-33	0.544603	0.7	0.295	9.37997e-29	P4HB
Stromal_cycling	2.75085e-33	0.357314	0.296	0.082	1.00684e-28	TMX1
Stromal4	2.87311e-33	0.54766	0.354	0.157	1.05159e-28	CLTB
Stromal_cycling	3.02671e-33	0.749459	0.836	0.439	1.10781e-28	HSPA8
Stromal3	4.29556e-33	0.382419	0.482	0.449	1.57222e-28	RRBP1
Stromal_cycling	4.48955e-33	0.261848	0.279	0.075	1.64322e-28	CHCHD3
Stromal1	4.67869e-33	0.286428	0.3	0.244	1.71245e-28	TAX1BP1
Stromal_cycling	4.7326e-33	0.289935	0.397	0.126	1.73218e-28	ETFB
Stromal4	5.05412e-33	0.488347	0.281	0.11	1.84986e-28	ANGPTL2
Stromal_cycling	5.38883e-33	0.346206	0.296	0.083	1.97237e-28	RPA2
Stromal_cycling	6.55605e-33	0.424719	0.436	0.148	2.39958e-28	EMID1
Stromal_cycling	7.93483e-33	0.374792	0.369	0.116	2.90423e-28	CRYAB
Stromal4	9.22434e-33	0.552576	0.347	0.151	3.3762e-28	RHEB
Stromal_cycling	1.1296e-32	0.451001	0.533	0.198	4.13446e-28	ILK
Stromal_cycling	1.65838e-32	0.308939	0.348	0.106	6.06985e-28	MRPL52
Stromal3_Transitional	1.79129e-32	0.462352	0.581	0.521	6.55631e-28	TXN
Stromal_cycling	2.16913e-32	0.310323	0.321	0.094	7.93924e-28	RAB5IF
Stromal_cycling	2.25249e-32	0.628708	0.902	0.461	8.24432e-28	YBX1
Stromal1	2.98253e-32	0.271143	0.324	0.267	1.09164e-27	KMT2E
Stromal4	3.01464e-32	0.581474	0.361	0.164	1.10339e-27	PGAM1
Stromal_cycling	3.01663e-32	0.785032	0.613	0.262	1.10412e-27	KLF6
Stromal4	3.14853e-32	0.52774	0.323	0.138	1.15239e-27	CCT2
Stromal_cycling	3.48707e-32	0.515754	0.669	0.274	1.2763e-27	HSPE1
Stromal1	3.55154e-32	0.307757	0.309	0.252	1.2999e-27	NEAT1
Stromal3_Transitional	3.71398e-32	0.258453	0.745	0.673	1.35935e-27	CEBPD
Stromal_cycling	3.9006e-32	0.346423	0.449	0.154	1.42766e-27	NDUFB3
Stromal_cycling	3.93666e-32	0.292897	0.293	0.082	1.44086e-27	PTGR1
Stromal_cycling	3.9693e-32	0.317073	0.53	0.192	1.4528e-27	PSMA2
Stromal1	4.17177e-32	0.287141	0.338	0.282	1.52691e-27	NAP1L1
Stromal1	4.70735e-32	0.269046	0.343	0.287	1.72294e-27	SEPTIN2
Stromal4	5.20431e-32	0.514923	0.858	0.612	1.90483e-27	PPIA
Stromal_cycling	5.78496e-32	0.528499	0.373	0.121	2.11735e-27	CDKN1A
Stromal_cycling	6.76916e-32	0.322494	0.265	0.071	2.47758e-27	TCERG1
Stromal_cycling	8.02804e-32	0.277606	0.272	0.074	2.93834e-27	HMGN4
Stromal_cycling	8.30599e-32	0.318527	0.261	0.07	3.04008e-27	VBP1
Stromal4	1.02086e-31	0.521741	0.307	0.129	3.73645e-27	CCT3
Stromal_cycling	1.03479e-31	0.459387	0.345	0.108	3.78744e-27	PDLIM3
Stromal_cycling	1.10578e-31	0.280956	0.345	0.105	4.04728e-27	CCT6A
Stromal4	1.15838e-31	0.584141	0.267	0.105	4.2398e-27	CDV3
Stromal4	1.18294e-31	0.525247	0.646	0.372	4.32967e-27	CNN3
Stromal4	1.20406e-31	0.449351	0.276	0.109	4.40699e-27	SNRPF
Stromal4	1.28981e-31	0.645165	0.292	0.121	4.72085e-27	HSD17B2
Stromal_cycling	1.29273e-31	0.378491	0.589	0.227	4.73152e-27	PSMB5
Stromal_cycling	1.30814e-31	0.292964	0.443	0.149	4.78791e-27	ARHGDIA
Stromal_cycling	1.39152e-31	0.581344	0.753	0.341	5.09311e-27	MGST3
Stromal_cycling	1.43799e-31	0.503408	0.659	0.269	5.26317e-27	RHOC
Stromal_cycling	1.51738e-31	0.278914	0.436	0.147	5.55376e-27	UQCRC1
Stromal4	1.53027e-31	0.500391	0.456	0.223	5.60095e-27	SNRPG
Stromal_cycling	1.94259e-31	0.494904	0.418	0.143	7.11006e-27	CSRP1
Stromal_cycling	2.51835e-31	0.321603	0.47	0.165	9.21742e-27	TBCB
Stromal4	2.73611e-31	0.592572	0.608	0.354	1.00144e-26	YWHAZ
Stromal_cycling	2.86716e-31	0.294418	0.463	0.162	1.04941e-26	F2R
Stromal_cycling	2.95853e-31	0.560132	0.7	0.309	1.08285e-26	COL4A2
Stromal_cycling	3.08868e-31	0.29026	0.286	0.08	1.13049e-26	MAP3K20
Stromal1	3.13746e-31	0.27643	0.307	0.253	1.14834e-26	RHOC
Stromal_cycling	3.3094e-31	0.724396	0.889	0.495	1.21127e-26	TUBA1A
Stromal_cycling	3.32483e-31	0.516175	0.767	0.339	1.21692e-26	RTN4
Stromal3_Transitional	3.40323e-31	0.27433	0.25	0.181	1.24562e-26	SNHG8
Stromal_cycling	3.53728e-31	0.503615	0.794	0.367	1.29468e-26	UQCRQ
Stromal_cycling	3.69588e-31	0.27937	0.251	0.066	1.35273e-26	PBRM1
Stromal_cycling	3.91712e-31	0.335615	0.477	0.169	1.43371e-26	PSMG2
Stromal4	4.24308e-31	0.571077	0.675	0.405	1.55301e-26	SDC2
Stromal_cycling	4.92431e-31	0.35876	0.474	0.168	1.80235e-26	RTRAF
Stromal4	5.63299e-31	0.566252	0.279	0.116	2.06173e-26	VDAC1
Stromal3	5.76179e-31	0.439734	0.306	0.255	2.10887e-26	RNASE4
Stromal_cycling	7.36936e-31	0.25259	0.516	0.186	2.69726e-26	MRPL33
Stromal_cycling	7.94837e-31	0.306876	0.383	0.125	2.90918e-26	COX17
Stromal4	9.55632e-31	0.567444	0.561	0.311	3.49771e-26	MICOS10
Stromal4	1.13062e-30	0.543396	0.492	0.259	4.13817e-26	POMP
Stromal_cycling	1.3822e-30	0.268023	0.268	0.074	5.059e-26	FBXW5
Stromal4	1.44192e-30	0.592814	0.283	0.118	5.27758e-26	ARFGAP3
Stromal_cycling	1.51109e-30	0.26045	0.324	0.098	5.53073e-26	PLOD1
Stromal_cycling	1.57029e-30	0.617441	0.906	0.508	5.74743e-26	RHOA
Stromal_cycling	1.59799e-30	0.27352	0.307	0.09	5.8488e-26	HNRNPL
Stromal4	2.07023e-30	0.518218	0.279	0.114	7.57724e-26	LTBR
Stromal_cycling	2.30139e-30	0.420181	0.418	0.145	8.42331e-26	CD44
Stromal_cycling	2.62886e-30	0.275945	0.293	0.085	9.62189e-26	COMMD1
Stromal4	2.65928e-30	0.608157	0.417	0.208	9.73322e-26	GSTO1
Stromal_cycling	2.69454e-30	0.276596	0.502	0.18	9.86229e-26	KHDRBS1
Stromal_cycling	2.85077e-30	0.262609	0.261	0.071	1.04341e-25	CTCF
Stromal_cycling	2.94749e-30	0.359901	0.366	0.119	1.07881e-25	CCDC124
Stromal4	2.97569e-30	0.658392	0.599	0.368	1.08913e-25	CLIC1
Stromal4	3.03424e-30	0.469643	0.701	0.416	1.11056e-25	C11orf96
Stromal4	3.04931e-30	0.559851	0.336	0.151	1.11608e-25	MSN
Stromal_cycling	3.0501e-30	0.298562	0.268	0.075	1.11637e-25	ACSL3
Stromal_cycling	3.71306e-30	0.344486	0.401	0.136	1.35902e-25	TMEM14A
Stromal_cycling	3.97164e-30	0.262249	0.289	0.083	1.45366e-25	PSMD2
Stromal_cycling	4.7153e-30	0.275217	0.46	0.161	1.72585e-25	PSMB2
Stromal_cycling	5.52259e-30	0.684683	0.502	0.202	2.02132e-25	PHLDA1
Stromal_cycling	5.5438e-30	0.400345	0.617	0.245	2.02909e-25	KDELR2
Stromal_cycling	5.61043e-30	0.298999	0.348	0.11	2.05347e-25	FARP1
Stromal_cycling	6.52612e-30	0.606011	0.77	0.376	2.38863e-25	GPX4
Stromal_cycling	7.19269e-30	0.280581	0.328	0.101	2.6326e-25	TMEM160
Stromal4	7.63569e-30	0.539547	0.601	0.35	2.79474e-25	NDUFS5
Stromal_cycling	7.98687e-30	0.427015	0.61	0.247	2.92328e-25	RPN2
Stromal3	8.55901e-30	0.40804	0.464	0.426	3.13268e-25	VCAN
Stromal4	8.74281e-30	0.502417	0.672	0.401	3.19996e-25	CAPZB
Stromal_cycling	8.77611e-30	0.369771	0.296	0.088	3.21214e-25	GTF3C6
Stromal3	9.37229e-30	0.421837	0.392	0.353	3.43035e-25	APP
Stromal_cycling	1.01786e-29	0.358282	0.509	0.19	3.72546e-25	TGFB1I1
Stromal4	1.17994e-29	0.511555	0.924	0.744	4.31869e-25	COL6A2
Stromal3_Transitional	1.41376e-29	0.463419	0.417	0.352	5.17452e-25	ADIRF
Stromal4	1.59029e-29	0.561551	0.33	0.148	5.82062e-25	STAT3
Stromal_cycling	1.62925e-29	0.511902	0.289	0.088	5.9632e-25	BHLHE40
Stromal4	3.1129e-29	0.466454	0.466	0.236	1.13935e-24	SRSF2
Stromal4	3.35656e-29	0.531578	0.481	0.254	1.22853e-24	DEGS1
Stromal4	3.41979e-29	0.567721	0.543	0.304	1.25168e-24	CALU
Stromal3	4.06617e-29	0.373694	0.431	0.385	1.48826e-24	PDGFRA
Stromal_cycling	4.74997e-29	0.421017	0.767	0.348	1.73854e-24	NDUFB2
Stromal_cycling	4.78649e-29	0.331283	0.627	0.251	1.7519e-24	GNB2
Stromal4	5.13214e-29	0.530167	0.377	0.182	1.87841e-24	COX5A
Stromal_cycling	5.72415e-29	0.632476	0.909	0.561	2.0951e-24	TAGLN2
Stromal_cycling	5.94102e-29	0.358448	0.484	0.179	2.17447e-24	PA2G4
Stromal_cycling	6.99227e-29	0.342202	0.408	0.141	2.55924e-24	RDX
Stromal_cycling	9.68916e-29	0.353532	0.571	0.226	3.54633e-24	RAB13
Stromal_cycling	1.0061e-28	0.596264	0.927	0.586	3.68244e-24	MIF
Stromal4	1.0584e-28	0.484402	0.281	0.118	3.87386e-24	CCDC124
Stromal4	1.16591e-28	0.622064	0.657	0.414	4.26733e-24	APOE
Stromal_cycling	1.18129e-28	0.525075	0.659	0.292	4.32364e-24	CD59
Stromal3_Transitional	1.47655e-28	0.251354	0.448	0.368	5.40433e-24	YBX3
Stromal_cycling	1.65563e-28	0.414922	0.61	0.261	6.05976e-24	TM4SF1
Stromal3	1.88261e-28	0.440522	0.279	0.231	6.89055e-24	COLEC12
Stromal3_Transitional	2.03388e-28	0.324061	0.267	0.203	7.4442e-24	GLT8D2
Stromal4	2.06086e-28	0.620883	0.334	0.154	7.54295e-24	ATP2B1
Stromal_cycling	2.15629e-28	0.594711	0.993	0.884	7.89223e-24	TMSB10
Stromal_cycling	2.25097e-28	0.26622	0.254	0.071	8.23877e-24	UBXN2A
Stromal4	2.36369e-28	0.490183	0.305	0.133	8.65135e-24	PEA15
Stromal_cycling	2.47117e-28	0.395513	0.589	0.24	9.04474e-24	DNAJA1
Stromal3_Transitional	2.51195e-28	0.326485	0.403	0.336	9.19401e-24	AEBP1
Stromal3_Transitional	3.47274e-28	0.347302	0.349	0.277	1.27106e-23	AKAP12
Stromal4	3.63472e-28	0.497993	0.29	0.125	1.33035e-23	GNB1
Stromal_cycling	3.6906e-28	0.513211	0.718	0.334	1.3508e-23	MFGE8
Stromal_cycling	4.14966e-28	0.294991	0.446	0.161	1.51882e-23	CTSZ
Stromal_cycling	4.24377e-28	0.260751	0.328	0.104	1.55326e-23	PCMT1
Stromal3	4.29387e-28	0.331779	0.358	0.305	1.5716e-23	CD302
Stromal4	4.53415e-28	0.41454	0.287	0.121	1.65954e-23	EMD
Stromal3	4.71465e-28	0.424756	0.337	0.293	1.72561e-23	TSPAN4
Stromal_cycling	5.48065e-28	0.374106	0.662	0.278	2.00597e-23	ERH
Stromal3_Transitional	6.2318e-28	0.250819	0.275	0.208	2.2809e-23	PLP2
Stromal_cycling	6.55032e-28	0.373611	0.575	0.23	2.39748e-23	SFPQ
Stromal_cycling	7.00719e-28	0.265728	0.3	0.092	2.5647e-23	PTS
Stromal3	7.31711e-28	0.362427	0.449	0.416	2.67814e-23	CIRBP
Stromal_cycling	7.55887e-28	0.27826	0.582	0.23	2.76662e-23	NDUFB1
Stromal4	8.50376e-28	0.481264	0.871	0.638	3.11246e-23	HNRNPA2B1
Stromal_cycling	8.63539e-28	0.348517	0.477	0.178	3.16064e-23	RRAS
Stromal_cycling	9.8775e-28	0.352928	0.603	0.246	3.61527e-23	NDUFB9
Stromal3	1.04149e-27	0.393152	0.411	0.374	3.81195e-23	C12orf57
Stromal4	1.20189e-27	0.587735	0.348	0.166	4.39904e-23	STOM
Stromal4	1.23153e-27	0.54165	0.281	0.122	4.50751e-23	HDGF
Stromal4	1.43667e-27	0.482603	0.446	0.229	5.25836e-23	TOMM6
Stromal4	1.58886e-27	0.525401	0.664	0.397	5.81537e-23	HSPA5
Stromal_cycling	1.64001e-27	0.256778	0.341	0.112	6.00259e-23	LSM8
Stromal_cycling	1.70414e-27	0.698337	0.599	0.268	6.23732e-23	SOCS3
Stromal_cycling	1.7332e-27	0.351068	0.481	0.183	6.3437e-23	PSMA6
Stromal_cycling	1.78488e-27	0.308465	0.498	0.19	6.53283e-23	RAB34
Stromal_cycling	1.85237e-27	0.67691	0.735	0.358	6.77985e-23	COL4A1
Stromal_cycling	2.02748e-27	0.279642	0.359	0.12	7.42079e-23	HIF1A
Stromal_cycling	2.03847e-27	0.525973	0.258	0.076	7.46099e-23	NCOA7
Stromal_cycling	2.26066e-27	0.310891	0.582	0.228	8.27423e-23	CAPNS1
Stromal4	2.87141e-27	0.51755	0.521	0.284	1.05096e-22	C19orf53
Stromal4	3.01361e-27	0.451974	0.479	0.252	1.10301e-22	EIF3I
Stromal_cycling	3.33581e-27	0.37416	0.446	0.165	1.22094e-22	COL18A1
Stromal_cycling	3.75377e-27	0.404808	0.557	0.226	1.37392e-22	DKK3
Stromal3_Transitional	3.79635e-27	0.26498	0.317	0.249	1.3895e-22	TRAM1
Stromal_cycling	3.80608e-27	0.288876	0.526	0.202	1.39306e-22	SNHG6
Stromal4	3.81287e-27	0.538012	0.347	0.164	1.39555e-22	DRAP1
Stromal_cycling	4.25986e-27	0.290983	0.265	0.078	1.55915e-22	TIMM17B
Stromal2	4.97379e-27	0.310597	0.335	0.265	1.82046e-22	C1orf21
Stromal_cycling	5.95613e-27	0.279844	0.251	0.072	2.18e-22	CNPY3
Stromal4	7.67978e-27	0.493012	0.383	0.188	2.81088e-22	PDCD5
Stromal4	8.53795e-27	0.510046	0.535	0.299	3.12497e-22	NAP1L1
Stromal4	1.09451e-26	0.465621	0.289	0.126	4.00601e-22	SNX9
Stromal_cycling	1.28088e-26	0.27105	0.251	0.073	4.68816e-22	LINC01140
Stromal_cycling	1.28502e-26	0.619123	0.979	0.719	4.70329e-22	ANXA2
Stromal_cycling	1.44457e-26	0.415188	1	0.99	5.28726e-22	B2M
Stromal_cycling	1.48697e-26	0.560398	0.902	0.55	5.44245e-22	PSMA7
Stromal_cycling	1.92356e-26	0.361588	0.613	0.26	7.04042e-22	POMP
Stromal_cycling	1.99937e-26	0.319265	0.293	0.092	7.3179e-22	PPA2
Stromal_cycling	2.10901e-26	0.38772	0.753	0.35	7.7192e-22	VKORC1
Stromal_cycling	2.12488e-26	0.3235	0.488	0.189	7.77729e-22	VCL
Stromal_cycling	2.57373e-26	0.263556	0.345	0.116	9.42012e-22	CGGBP1
Stromal_cycling	2.61845e-26	0.251618	0.366	0.126	9.58378e-22	GNB1
Stromal_cycling	2.6455e-26	0.306529	0.606	0.25	9.6828e-22	SNHG5
Stromal4	2.81164e-26	0.498444	0.428	0.221	1.02909e-21	SNU13
Stromal3	3.20902e-26	0.26694	0.613	0.601	1.17454e-21	ANXA5
Stromal_cycling	3.67307e-26	0.254612	0.383	0.135	1.34438e-21	CAPZA2
Stromal_cycling	3.70931e-26	0.254667	0.432	0.159	1.35765e-21	SLIRP
Stromal4	4.56194e-26	0.484027	0.381	0.188	1.66972e-21	MYH9
Stromal_cycling	5.19763e-26	0.563318	0.258	0.079	1.90238e-21	HHIP
Stromal4	5.25928e-26	0.427439	0.352	0.166	1.92495e-21	TMEM123
Stromal4	5.65556e-26	0.475122	0.826	0.627	2.06999e-21	HSP90AB1
Stromal_cycling	5.65785e-26	0.263207	0.317	0.104	2.07083e-21	RAB31
Stromal_cycling	5.69933e-26	0.334381	0.603	0.252	2.08601e-21	ECM1
Stromal_cycling	5.77948e-26	0.384659	0.693	0.304	2.11535e-21	SEPTIN2
Stromal_cycling	6.44363e-26	0.264216	0.293	0.093	2.35843e-21	MRPL13
Stromal4	6.44767e-26	0.510878	0.401	0.206	2.35991e-21	NDUFV2
Stromal4	8.03516e-26	0.466256	0.379	0.188	2.94095e-21	PSMD8
Stromal_cycling	9.64559e-26	0.284032	0.519	0.206	3.53038e-21	NDUFV2
Stromal_cycling	1.00746e-25	0.27372	0.422	0.156	3.68742e-21	UBE2D2
Stromal4	1.0086e-25	0.528632	0.672	0.435	3.69156e-21	CFL1
Stromal4	1.07685e-25	0.447723	0.332	0.155	3.94137e-21	EIF3G
Stromal4	1.67876e-25	0.449008	0.828	0.615	6.14444e-21	PPIB
Stromal_cycling	1.98931e-25	0.300869	0.446	0.169	7.28107e-21	RAD23A
Stromal_cycling	2.03941e-25	0.391518	0.672	0.3	7.46446e-21	NAP1L1
Stromal4	2.31677e-25	0.372848	0.309	0.139	8.4796e-21	CCT8
Stromal4	2.3834e-25	0.41729	0.265	0.114	8.72348e-21	GSPT1
Stromal4	2.76997e-25	0.438474	0.336	0.16	1.01384e-20	MRPL41
Stromal4	3.22174e-25	0.469142	0.463	0.251	1.17919e-20	RBM8A
Stromal4	3.2671e-25	0.449479	0.285	0.128	1.19579e-20	ACTN4
Stromal4	3.36446e-25	0.493298	0.581	0.346	1.23142e-20	ATP5F1B
Stromal4	3.38404e-25	0.457856	0.584	0.341	1.23859e-20	HNRNPA3
Stromal_cycling	3.39981e-25	0.449479	0.78	0.393	1.24437e-20	PHPT1
Stromal4	3.70748e-25	0.410118	0.49	0.265	1.35697e-20	SEC61G
Stromal_cycling	3.8852e-25	0.273998	0.261	0.08	1.42202e-20	NDUFA9
Stromal3_Transitional	4.75564e-25	0.279886	0.411	0.346	1.74061e-20	OLFML3
Stromal4	4.8915e-25	0.459257	0.299	0.138	1.79034e-20	PPP1CA
Stromal4	4.90392e-25	0.443808	0.294	0.134	1.79489e-20	CYCS
Stromal4	5.8378e-25	0.506025	0.457	0.247	2.13669e-20	KTN1
Stromal_cycling	5.95189e-25	0.347413	0.564	0.234	2.17845e-20	GNAI2
Stromal_cycling	6.33399e-25	0.568559	1	0.943	2.3183e-20	MT-CO2
Stromal_cycling	6.3713e-25	0.28486	0.397	0.146	2.33196e-20	GNG10
Stromal1	7.46968e-25	0.267379	0.342	0.295	2.73398e-20	COL4A2
Stromal4	7.77067e-25	0.479326	0.312	0.145	2.84414e-20	EIF1AX
Stromal_cycling	1.0625e-24	0.497374	0.411	0.16	3.88887e-20	ADM
Stromal_cycling	1.39903e-24	0.576899	0.864	0.495	5.1206e-20	DYNLL1
Stromal_cycling	1.96531e-24	0.262911	0.596	0.25	7.19325e-20	AP2M1
Stromal_cycling	2.65539e-24	0.330937	0.512	0.211	9.71899e-20	PSMB6
Stromal4	2.65861e-24	0.475976	0.294	0.136	9.73079e-20	KPNB1
Stromal_cycling	2.96242e-24	0.265367	0.418	0.157	1.08428e-19	PGK1
Stromal4	3.34109e-24	0.454861	0.345	0.168	1.22287e-19	LSM7
Stromal_cycling	3.43597e-24	0.278274	0.369	0.133	1.2576e-19	SEPTIN10
Stromal4	3.4425e-24	0.445055	0.303	0.141	1.25999e-19	EIF3A
Stromal_cycling	3.71822e-24	0.313521	0.571	0.243	1.36091e-19	CLEC11A
Stromal_cycling	3.79433e-24	0.379557	0.672	0.302	1.38876e-19	LDHB
Stromal3_Transitional	4.11496e-24	0.373883	0.292	0.233	1.50612e-19	CAV1
Stromal_cycling	4.22975e-24	0.26112	0.268	0.085	1.54813e-19	DNAJB11
Stromal_cycling	5.26839e-24	0.343616	0.683	0.309	1.92828e-19	NEDD8
Stromal4	5.35976e-24	0.485102	0.319	0.152	1.96173e-19	PSMC5
Stromal_cycling	5.45059e-24	0.267696	0.551	0.229	1.99497e-19	COPS9
Stromal4	5.47158e-24	0.494651	0.688	0.461	2.00265e-19	YBX1
Stromal_cycling	5.65814e-24	0.360153	0.791	0.38	2.07094e-19	ATP5PD
Stromal_cycling	6.22117e-24	0.303985	0.436	0.168	2.27701e-19	UBE2V1
Stromal_cycling	6.69007e-24	0.28285	0.404	0.152	2.44863e-19	MSN
Stromal4	6.77546e-24	0.442336	0.61	0.371	2.47989e-19	SET
Stromal_cycling	7.58827e-24	0.347697	0.509	0.21	2.77738e-19	MORF4L2
Stromal_cycling	9.13647e-24	0.333438	0.282	0.092	3.34404e-19	MRPL36
Stromal_cycling	9.32453e-24	0.306322	0.261	0.082	3.41287e-19	JMJD8
Stromal_cycling	9.40399e-24	0.283455	0.585	0.248	3.44195e-19	POLR2L
Stromal_cycling	1.0809e-23	0.556616	0.913	0.565	3.9562e-19	S100A11
Stromal4	1.5999e-23	0.473621	0.292	0.137	5.8558e-19	CDK4
Stromal_cycling	2.07464e-23	0.256034	0.387	0.144	7.59338e-19	PDIA4
Stromal_cycling	2.09625e-23	0.36781	0.401	0.152	7.6725e-19	AOPEP
Stromal4	2.16481e-23	0.417819	0.312	0.148	7.92341e-19	TUFM
Stromal_cycling	2.25318e-23	0.309557	0.711	0.328	8.24686e-19	UQCR10
Stromal4	2.25544e-23	0.473816	0.35	0.176	8.25515e-19	TNFRSF1A
Stromal_cycling	2.43755e-23	0.586108	0.843	0.481	8.92166e-19	COL6A3
Stromal4	2.5127e-23	0.642116	0.577	0.367	9.19674e-19	MYL9
Stromal3_Transitional	2.84083e-23	0.301572	0.498	0.43	1.03977e-18	PNRC1
Stromal_cycling	2.85155e-23	0.372297	0.767	0.372	1.0437e-18	ATP5MC3
Stromal4	2.89924e-23	0.423714	0.29	0.135	1.06115e-18	ATP6V0B
Stromal_cycling	2.93082e-23	0.504899	0.941	0.635	1.07271e-18	EMP3
Stromal4	2.94177e-23	0.454417	0.274	0.125	1.07672e-18	CMTM6
Stromal_cycling	3.11005e-23	0.505055	1	0.967	1.13831e-18	MT-CO3
Stromal_cycling	3.20131e-23	0.251528	0.261	0.083	1.17171e-18	GALNT1
Stromal4	3.67879e-23	0.432497	0.436	0.237	1.34648e-18	PRDX4
Stromal4	3.89552e-23	0.436835	0.325	0.159	1.4258e-18	PTP4A2
Stromal_cycling	4.16971e-23	0.600472	0.456	0.194	1.52616e-18	IER3
Stromal_cycling	4.39587e-23	0.344153	0.631	0.285	1.60893e-18	EMILIN1
Stromal_cycling	4.70584e-23	0.37469	0.742	0.354	1.72238e-18	PDIA6
Stromal4	4.74312e-23	0.459281	0.475	0.269	1.73603e-18	RHOC
Stromal_cycling	4.87296e-23	0.334051	0.352	0.13	1.78355e-18	C1orf122
Stromal_cycling	5.17529e-23	0.27132	0.289	0.097	1.89421e-18	STRAP
Stromal4	5.59306e-23	0.476835	0.363	0.184	2.04712e-18	IL1R1
Stromal4	6.77091e-23	0.484534	0.258	0.116	2.47822e-18	CKAP4
Stromal4	6.96959e-23	0.524593	0.283	0.132	2.55094e-18	KRT18
Stromal_cycling	7.58776e-23	0.477067	0.784	0.421	2.7772e-18	COX7A2
Stromal3_Transitional	7.68828e-23	0.258638	0.317	0.254	2.81399e-18	KLF6
Stromal4	8.20134e-23	0.504505	0.762	0.514	3.00177e-18	CTSC
Stromal_cycling	8.52302e-23	0.291263	0.742	0.341	3.11951e-18	NDUFB4
Stromal_cycling	8.70586e-23	0.255897	0.3	0.102	3.18643e-18	GPS2
Stromal4	1.12963e-22	0.430211	0.599	0.367	4.13457e-18	PARK7
Stromal_cycling	1.17539e-22	0.268447	0.627	0.275	4.30205e-18	FKBP1A
Stromal_cycling	1.1876e-22	0.253082	0.373	0.138	4.34672e-18	BCAP29
Stromal4	1.2418e-22	0.338384	0.962	0.871	4.54511e-18	H3F3B
Stromal_cycling	1.38245e-22	0.45558	0.934	0.566	5.05989e-18	HLA-B
Stromal_cycling	1.69202e-22	0.293767	0.425	0.167	6.19296e-18	TMEM123
Stromal4	1.70134e-22	0.495559	0.254	0.115	6.22709e-18	CDH13
Stromal4	1.8505e-22	0.372727	0.323	0.157	6.77302e-18	C9orf16
Stromal4	2.16986e-22	0.444497	0.809	0.605	7.9419e-18	CALM2
Stromal4	2.1913e-22	0.436804	0.397	0.211	8.02038e-18	HNRNPR
Stromal_cycling	2.29041e-22	0.487758	0.93	0.528	8.38313e-18	ITGB1
Stromal4	2.44117e-22	0.472174	0.443	0.241	8.93493e-18	MMP14
Stromal_cycling	2.93225e-22	0.523216	0.979	0.869	1.07323e-17	UBB
Stromal_cycling	3.26218e-22	0.636135	0.808	0.449	1.19399e-17	DSTN
Stromal4	3.538e-22	0.409112	0.318	0.155	1.29495e-17	EIF6
Stromal4	3.55714e-22	0.436685	0.425	0.227	1.30195e-17	PSMB5
Stromal_cycling	4.27619e-22	0.252813	0.697	0.317	1.56513e-17	UQCRH
Stromal_cycling	4.71803e-22	0.511904	0.321	0.119	1.72685e-17	IRF1
Stromal_cycling	4.78173e-22	0.36657	0.746	0.358	1.75016e-17	EIF4G2
Stromal4	4.79127e-22	0.417594	0.358	0.183	1.75365e-17	CHMP4B
Stromal_cycling	4.81478e-22	0.284299	0.739	0.345	1.76226e-17	ATP5PF
Stromal_cycling	5.77456e-22	0.440305	0.85	0.462	2.11354e-17	ATP5F1E
Stromal4	7.5471e-22	0.344695	0.532	0.3	2.76231e-17	JAK1
Stromal4	8.43129e-22	0.391371	0.417	0.225	3.08594e-17	PSMA1
Stromal3	9.0333e-22	0.305876	0.416	0.383	3.30628e-17	OAF
Stromal4	1.12322e-21	0.383648	0.488	0.272	4.11108e-17	DYNLT1
Stromal4	1.39646e-21	0.33605	0.379	0.194	5.11117e-17	CIAO2B
Stromal4	1.72687e-21	0.43426	0.325	0.164	6.32052e-17	NDUFS6
Stromal4	1.74191e-21	0.406173	0.456	0.258	6.37557e-17	TMED9
Stromal_cycling	1.84523e-21	0.44146	0.794	0.412	6.75373e-17	THY1
Stromal_cycling	1.91057e-21	0.425723	0.868	0.469	6.99288e-17	SUMO2
Stromal3	1.93942e-21	0.265189	0.566	0.562	7.09847e-17	EEF1D
Stromal_cycling	1.95564e-21	0.282341	0.735	0.345	7.15782e-17	UBL5
Stromal4	2.08949e-21	0.437043	0.426	0.231	7.64773e-17	FGFR1
Stromal3	2.38415e-21	0.387051	0.265	0.225	8.72623e-17	FGFR1
Stromal4	2.49686e-21	0.411328	0.702	0.463	9.13877e-17	BSG
Stromal4	2.77085e-21	0.347825	0.387	0.202	1.01416e-16	NOP10
Stromal4	3.22947e-21	0.317713	0.401	0.212	1.18202e-16	NDUFA6
Stromal3	3.37302e-21	0.279836	0.58	0.56	1.23456e-16	TXNIP
Stromal4	3.62681e-21	0.413629	0.445	0.245	1.32745e-16	PSMA4
Stromal_cycling	4.80265e-21	0.259402	0.551	0.246	1.75782e-16	ISG15
Stromal4	5.24944e-21	0.406284	0.252	0.115	1.92135e-16	GTF3A
Stromal4	5.6329e-21	0.408776	0.721	0.503	2.0617e-16	CHCHD2
Stromal_cycling	5.65385e-21	0.347712	0.829	0.427	2.06937e-16	COX6A1
Stromal_cycling	7.01322e-21	0.433791	0.861	0.48	2.56691e-16	PPDPF
Stromal_cycling	9.58942e-21	0.261106	0.404	0.16	3.50982e-16	ACTR2
Stromal_cycling	9.97114e-21	0.38529	0.314	0.118	3.64954e-16	SLC2A3
Stromal4	1.31085e-20	0.424377	0.848	0.647	4.79783e-16	COL6A1
Stromal3	1.49059e-20	0.346349	0.41	0.383	5.45571e-16	ATP6V0E1
Stromal_cycling	1.53987e-20	0.558973	0.951	0.637	5.63609e-16	HSP90B1
Stromal_cycling	1.55894e-20	0.379274	0.627	0.307	5.70587e-16	STMN2
Stromal4	1.74965e-20	0.345761	0.354	0.183	6.40391e-16	SPTSSA
Stromal4	2.37513e-20	0.33004	0.397	0.213	8.69322e-16	SRSF9
Stromal4	3.85543e-20	0.34164	0.98	0.909	1.41113e-15	LGALS1
Stromal3_Transitional	3.88326e-20	0.274478	0.28	0.226	1.42131e-15	MT-ATP8
Stromal4	3.97669e-20	0.328749	0.319	0.159	1.45551e-15	ATP5MC1
Stromal4	4.31035e-20	0.438668	0.321	0.164	1.57763e-15	PRKAR1A
Stromal4	4.67762e-20	0.445228	0.365	0.194	1.71206e-15	HNRNPM
Stromal4	5.96678e-20	0.33617	0.94	0.829	2.1839e-15	CD63
Stromal4	6.15141e-20	0.326987	0.436	0.242	2.25148e-15	SELENOH
Stromal_cycling	7.07674e-20	0.557677	0.986	0.833	2.59016e-15	VIM
Stromal4	7.61809e-20	0.351269	0.336	0.172	2.7883e-15	SELENOS
Stromal4	7.74438e-20	0.455502	0.292	0.145	2.83452e-15	GNG10
Stromal3	8.82062e-20	0.373642	0.329	0.3	3.22843e-15	ARF4
Stromal4	1.22119e-19	0.40511	0.316	0.161	4.46968e-15	CSNK1A1
Stromal4	1.69062e-19	0.393329	0.383	0.208	6.18785e-15	PRPF40A
Stromal_cycling	1.95986e-19	0.297916	0.808	0.413	7.17327e-15	SNRPD2
Stromal4	2.25131e-19	0.418596	0.515	0.315	8.24001e-15	CD151
Stromal3	2.34293e-19	0.397247	0.305	0.272	8.57537e-15	PPIC
Stromal_cycling	2.55949e-19	0.28452	0.655	0.311	9.36798e-15	HP1BP3
Stromal4	3.13188e-19	0.369519	0.755	0.518	1.1463e-14	RPS26
Stromal_cycling	3.21031e-19	0.255768	0.334	0.131	1.175e-14	MYC
Stromal3	3.25489e-19	0.379806	0.283	0.247	1.19132e-14	VAMP2
Stromal4	3.45846e-19	0.330701	0.348	0.183	1.26583e-14	PSMA6
Stromal3	3.47727e-19	0.362592	0.381	0.355	1.27271e-14	TOMM7
Stromal3	3.74535e-19	0.359556	0.357	0.327	1.37084e-14	CSTB
Stromal_cycling	3.98285e-19	0.330711	0.739	0.372	1.45776e-14	SET
Stromal_cycling	4.12385e-19	0.770006	0.282	0.11	1.50937e-14	ICAM1
Stromal4	4.3286e-19	0.340686	0.26	0.123	1.58431e-14	CCT7
Stromal4	4.45897e-19	0.327701	0.328	0.169	1.63203e-14	RAD23A
Stromal4	4.9282e-19	0.301052	0.437	0.246	1.80377e-14	NDUFB9
Stromal4	8.12954e-19	0.449109	0.501	0.315	2.97549e-14	PRNP
Stromal1	8.46049e-19	0.442563	0.25	0.212	3.09662e-14	GADD45G
Stromal4	9.04284e-19	0.368911	0.437	0.253	3.30977e-14	SSB
Stromal4	1.29962e-18	0.361056	0.365	0.197	4.75675e-14	HM13
Stromal_cycling	1.53964e-18	0.274857	0.739	0.367	5.63522e-14	PARK7
Stromal_cycling	1.60866e-18	0.256638	0.69	0.337	5.88785e-14	ARPC3
Stromal4	1.75216e-18	0.417468	0.777	0.573	6.41307e-14	NPM1
Stromal4	1.92256e-18	0.336837	0.399	0.22	7.03674e-14	CAVIN1
Stromal4	2.16592e-18	0.407043	0.383	0.213	7.92749e-14	PRRC2C
Stromal_cycling	2.19724e-18	0.365601	0.77	0.399	8.04211e-14	CTSB
Stromal4	2.33784e-18	0.288049	0.276	0.134	8.55672e-14	CCDC47
Stromal4	2.67791e-18	0.307428	0.345	0.182	9.80142e-14	CYC1
Stromal4	2.74412e-18	0.38936	0.566	0.358	1.00437e-13	EIF4G2
Stromal3	2.81188e-18	0.384138	0.331	0.302	1.02918e-13	LRPAP1
Stromal4	3.05282e-18	0.414307	0.481	0.285	1.11736e-13	EMILIN1
Stromal_cycling	3.36902e-18	0.376001	0.686	0.373	1.23309e-13	GADD45B
Stromal3	4.12707e-18	0.36515	0.257	0.223	1.51055e-13	NDN
Stromal4	4.88206e-18	0.935775	0.43	0.265	1.78688e-13	ACTA2
Stromal4	5.19189e-18	0.348882	0.399	0.223	1.90029e-13	RNF7
Stromal4	5.99286e-18	0.337016	0.332	0.176	2.19345e-13	LAMTOR5
Stromal3	6.29519e-18	0.376094	0.383	0.355	2.3041e-13	COL4A1
Stromal4	6.355e-18	0.337336	0.417	0.237	2.32599e-13	RBM3
Stromal4	7.14107e-18	0.310443	0.397	0.223	2.6137e-13	GADD45GIP1
Stromal4	7.41854e-18	0.388325	0.446	0.263	2.71526e-13	SERBP1
Stromal4	7.42512e-18	0.303376	0.285	0.143	2.71767e-13	IL32
Stromal4	7.446e-18	0.413294	0.39	0.223	2.72531e-13	NPTN
Stromal4	1.38867e-17	0.384726	0.314	0.165	5.08267e-13	RAB5C
Stromal4	1.48356e-17	0.354996	0.27	0.135	5.42999e-13	ZC3H15
Stromal4	2.41474e-17	0.399046	0.359	0.2	8.83821e-13	CBX3
Stromal3	3.55025e-17	0.32748	0.25	0.215	1.29943e-12	CAVIN1
Stromal4	3.55091e-17	0.454295	0.929	0.812	1.29967e-12	ACTB
Stromal_cycling	4.05561e-17	0.453151	0.498	0.24	1.48439e-12	HES1
Stromal4	4.29544e-17	0.405882	0.648	0.439	1.57217e-12	HSPA8
Stromal_cycling	4.38091e-17	0.360428	0.631	0.336	1.60346e-12	PPP1R15A
Stromal4	4.85771e-17	0.343455	0.423	0.245	1.77797e-12	KDELR2
Stromal4	4.90965e-17	0.362447	0.554	0.354	1.79698e-12	PDIA6
Stromal4	4.91856e-17	0.300556	0.334	0.179	1.80024e-12	NDUFAB1
Stromal4	5.4924e-17	0.366655	0.855	0.702	2.01027e-12	PABPC1
Stromal3	6.50785e-17	0.344687	0.27	0.236	2.38194e-12	SEPTIN11
Stromal4	8.11392e-17	0.365961	0.267	0.136	2.96978e-12	ENAH
Stromal4	8.46003e-17	0.384792	0.579	0.384	3.09645e-12	ARPC2
Stromal3_Transitional	8.76806e-17	0.256431	0.39	0.337	3.2092e-12	FBN1
Stromal4	1.10413e-16	0.30676	0.472	0.281	4.04123e-12	ATP6V1G1
Stromal4	1.14167e-16	0.357938	0.283	0.147	4.17862e-12	UQCRC1
Stromal4	1.32383e-16	0.371146	0.29	0.153	4.84534e-12	ENG
Stromal4	1.42356e-16	0.322815	0.583	0.367	5.21038e-12	ARF1
Stromal_cycling	1.68634e-16	0.26334	0.69	0.351	6.17216e-12	NDUFS5
Stromal4	1.6876e-16	0.305622	0.793	0.565	6.1768e-12	HLA-B
Stromal4	2.16968e-16	0.275329	0.352	0.194	7.94126e-12	ANP32B
Stromal4	2.22289e-16	0.35739	0.301	0.159	8.136e-12	EWSR1
Stromal4	3.13165e-16	0.355552	0.29	0.152	1.14622e-11	AOPEP
Stromal_cycling	3.58926e-16	0.335025	0.746	0.414	1.31371e-11	NME2
Stromal4	3.5941e-16	0.408477	0.757	0.559	1.31548e-11	RPL4
Stromal4	4.87215e-16	0.400779	0.269	0.14	1.78326e-11	LPP
Stromal4	7.83988e-16	0.39856	0.568	0.377	2.86947e-11	MYL12A
Stromal4	9.66244e-16	0.354256	0.318	0.175	3.53655e-11	CAP1
Stromal4	1.00753e-15	0.338139	0.287	0.153	3.68767e-11	CAMTA1
Stromal4	1.12428e-15	0.320057	0.276	0.145	4.11498e-11	NAA20
Stromal4	1.17062e-15	0.362008	0.274	0.145	4.28458e-11	ARPC1B
Stromal4	1.27754e-15	0.292972	0.628	0.412	4.67593e-11	LAMC1
Stromal4	1.50557e-15	0.262736	0.361	0.202	5.51053e-11	EIF2S2
Stromal4	1.72805e-15	0.284343	0.361	0.204	6.32482e-11	EIF4H
Stromal4	2.04771e-15	0.309876	0.499	0.309	7.49482e-11	HNRNPU
Stromal_cycling	2.11913e-15	0.434712	0.923	0.63	7.75623e-11	H3F3A
Stromal4	2.87085e-15	0.312499	0.445	0.267	1.05076e-10	RCN1
Stromal_cycling	3.46038e-15	0.517539	0.864	0.6	1.26653e-10	NDUFA4
Stromal4	4.05135e-15	0.310929	0.744	0.536	1.48283e-10	RPL10A
Stromal4	4.13224e-15	0.739039	0.512	0.344	1.51244e-10	CCN2
Stromal4	4.31419e-15	0.303038	0.574	0.376	1.57904e-10	PRDX1
Stromal4	4.39605e-15	0.26379	0.339	0.189	1.609e-10	MDH2
Stromal3	4.46864e-15	0.351187	0.293	0.263	1.63557e-10	NUCB2
Stromal4	4.57086e-15	0.280333	0.405	0.237	1.67298e-10	YWHAE
Stromal4	4.97484e-15	0.261692	0.383	0.221	1.82084e-10	REXO2
Stromal_cycling	5.50836e-15	0.532392	0.672	0.406	2.01612e-10	CCL2
Stromal3_Transitional	6.02419e-15	0.28022	0.301	0.254	2.20491e-10	COL15A1
Stromal_cycling	6.43101e-15	0.472767	0.753	0.478	2.35381e-10	S100A4
Stromal4	6.57276e-15	0.327096	0.316	0.176	2.4057e-10	CERCAM
Stromal4	7.84739e-15	0.314068	0.298	0.163	2.87222e-10	ACP1
Stromal4	7.96916e-15	0.325998	0.492	0.309	2.91679e-10	GUK1
Stromal4	8.34366e-15	0.35207	0.715	0.529	3.05386e-10	ITGB1
Stromal4	8.85578e-15	0.336629	0.555	0.362	3.24131e-10	PROCR
Stromal_cycling	9.2452e-15	0.266507	0.798	0.439	3.38384e-10	ELOB
Stromal4	9.51142e-15	0.270845	0.343	0.193	3.48128e-10	SNRPE
Stromal4	1.01712e-14	0.384481	0.441	0.274	3.72276e-10	EIF5
Stromal4	1.15036e-14	0.324742	0.321	0.182	4.21043e-10	KIF5B
Stromal3	1.224e-14	0.295907	0.436	0.424	4.47996e-10	PEBP1
Stromal4	1.31938e-14	0.287922	0.278	0.148	4.82906e-10	MRPL20
Stromal_cycling	1.36416e-14	0.302326	0.812	0.464	4.99295e-10	BSG
Stromal4	1.37775e-14	0.318663	0.388	0.23	5.04269e-10	UBE2D3
Stromal_cycling	2.46069e-14	0.506152	0.937	0.689	9.00639e-10	ACTG1
Stromal3	2.81379e-14	0.308974	0.375	0.355	1.02987e-09	KRT10
Stromal_cycling	3.09528e-14	0.353382	1	0.98	1.1329e-09	MT-CO1
Stromal4	3.15744e-14	0.259376	0.307	0.169	1.15565e-09	TWSG1
Stromal4	3.36851e-14	0.272383	0.252	0.132	1.23291e-09	SSU72
Stromal4	3.77431e-14	0.285024	0.592	0.385	1.38143e-09	BANF1
Stromal4	4.14761e-14	0.265783	0.791	0.569	1.51807e-09	HLA-C
Stromal3	4.44419e-14	0.286086	0.457	0.445	1.62662e-09	COL5A2
Stromal4	4.5373e-14	0.319863	0.417	0.252	1.6607e-09	ECM1
Stromal4	4.95801e-14	0.262493	0.474	0.291	1.81468e-09	PSMB1
Stromal4	5.07946e-14	0.271579	0.543	0.349	1.85913e-09	NDUFB2
Stromal3	5.75971e-14	0.310219	0.542	0.548	2.10811e-09	RARRES2
Stromal_cycling	7.49908e-14	0.323832	0.899	0.601	2.74474e-09	ANXA5
Stromal4	1.07639e-13	0.263792	0.441	0.27	3.93968e-09	NDUFC2
Stromal4	1.21115e-13	0.294139	0.771	0.582	4.43295e-09	MYL12B
Stromal4	1.25264e-13	0.266683	0.401	0.244	4.58479e-09	SBDS
Stromal4	1.2956e-13	0.289813	0.272	0.148	4.74201e-09	AGR2
Stromal4	1.41923e-13	0.257189	0.348	0.204	5.19452e-09	TMOD3
Stromal4	1.49627e-13	0.265819	0.688	0.483	5.47651e-09	EEF1B2
Stromal4	1.53912e-13	0.276429	0.584	0.383	5.63335e-09	HNRNPK
Stromal4	1.6544e-13	0.339678	0.307	0.176	6.05529e-09	CARD16
Stromal_cycling	1.82644e-13	0.256551	0.864	0.529	6.68496e-09	TXN
Stromal4	1.93129e-13	0.272403	0.779	0.579	7.06871e-09	RPS17
Stromal3_Transitional	1.9514e-13	0.398707	0.29	0.25	7.14232e-09	NNMT
Stromal4	2.04458e-13	0.276123	0.51	0.327	7.48338e-09	EDF1
Stromal4	2.06321e-13	0.252416	0.343	0.2	7.55157e-09	SCAND1
Stromal3	2.16433e-13	0.307127	0.268	0.24	7.92167e-09	CLEC11A
Stromal4	3.48629e-13	0.300815	0.377	0.229	1.27602e-08	CAPNS1
Stromal4	3.63006e-13	0.26433	0.944	0.838	1.32864e-08	TPT1
Stromal4	3.98049e-13	0.258416	0.325	0.185	1.4569e-08	EMC7
Stromal_cycling	5.17691e-13	0.356486	0.868	0.532	1.8948e-08	SEPTIN7
Stromal3	7.51948e-13	0.325048	0.294	0.27	2.7522e-08	CUTA
Stromal4	8.47473e-13	0.272474	0.33	0.193	3.10183e-08	PSMA2
Stromal4	9.41399e-13	0.265446	0.274	0.153	3.44561e-08	TXNL1
Stromal_cycling	1.05463e-12	0.410636	0.864	0.599	3.86005e-08	HSP90AA1
Stromal4	1.45559e-12	0.334736	0.301	0.176	5.32759e-08	MGLL
Stromal4	1.477e-12	0.337114	0.412	0.263	5.40596e-08	KLF6
Stromal4	1.74706e-12	0.260815	0.305	0.176	6.39443e-08	PDAP1
Stromal3	1.9707e-12	0.323926	0.279	0.256	7.21295e-08	HDLBP
Stromal_cycling	2.14921e-12	0.419963	0.718	0.447	7.86631e-08	DUSP1
Stromal4	2.23373e-12	0.256984	0.8	0.61	8.17569e-08	NACA
Stromal4	2.30701e-12	0.274725	0.835	0.674	8.4439e-08	RPL35
Stromal4	2.31606e-12	0.280878	0.303	0.176	8.477e-08	TMEM30A
Stromal4	2.69033e-12	0.275261	0.325	0.193	9.84688e-08	TAX1BP3
Stromal4	3.20986e-12	0.327995	0.456	0.302	1.17484e-07	LDHB
Stromal4	3.2768e-12	0.344681	0.256	0.144	1.19934e-07	CSRP1
Stromal4	3.58962e-12	0.291814	0.309	0.181	1.31384e-07	ATP1A1
Stromal_cycling	3.69747e-12	0.297221	0.889	0.602	1.35331e-07	GSTP1
Stromal4	4.73328e-12	0.305644	0.403	0.257	1.73243e-07	MXRA5
Stromal4	5.28346e-12	0.356753	0.403	0.261	1.9338e-07	IFI16
Stromal_cycling	5.31428e-12	0.289774	0.983	0.813	1.94508e-07	SERF2
Stromal3	6.85791e-12	0.457993	0.438	0.457	2.51006e-07	PCOLCE
Stromal4	7.77098e-12	0.272601	0.336	0.202	2.84426e-07	RBMS1
Stromal3	8.58554e-12	0.30042	0.357	0.342	3.14239e-07	SUB1
Stromal3	8.88553e-12	0.311274	0.286	0.265	3.25219e-07	RCN1
Stromal3	9.62377e-12	0.26169	0.408	0.394	3.5224e-07	NOP53
Stromal4	1.19766e-11	0.265202	0.412	0.26	4.38355e-07	PRDX6
Stromal3	1.29678e-11	0.308926	0.364	0.351	4.74634e-07	VKORC1
Stromal_cycling	1.42136e-11	0.292939	0.997	0.936	5.20231e-07	TMSB4X
Stromal4	1.91838e-11	0.285721	0.272	0.156	7.02146e-07	RBM17
Stromal4	2.47373e-11	0.271961	0.316	0.191	9.0541e-07	CTNNA1
Stromal_cycling	2.51538e-11	0.266879	0.99	0.852	9.20655e-07	IGFBP7
Stromal4	3.46922e-11	0.271227	0.26	0.15	1.26977e-06	CLIC4
Stromal4	3.67879e-11	0.365606	0.661	0.498	1.34647e-06	ANXA1
Stromal4	4.1962e-11	0.258192	0.276	0.161	1.53585e-06	RANBP1
Stromal_cycling	6.36238e-11	0.28479	0.937	0.626	2.32869e-06	HSPB1
Stromal_cycling	7.59012e-11	0.257348	0.624	0.365	2.77806e-06	CYGB
Stromal4	1.04292e-10	0.878377	0.512	0.376	3.81721e-06	TIMP3
Stromal3	1.22725e-10	0.313823	0.264	0.243	4.49186e-06	KDELR2
Stromal2	1.253e-10	0.306103	0.715	0.677	4.5861e-06	TIMP1
Stromal_cycling	3.1812e-10	0.26727	0.861	0.571	1.16435e-05	HLA-C
Stromal3	3.41925e-10	0.259481	0.331	0.312	1.25148e-05	LRP1
Stromal4	7.1492e-10	0.306642	0.918	0.802	2.61668e-05	MYL6
Stromal3	7.93726e-10	0.337809	0.39	0.385	2.90512e-05	BTG1
Stromal4	1.41951e-09	0.542713	0.623	0.466	5.19555e-05	NFKBIA
Stromal3	1.66074e-09	0.32996	0.378	0.376	6.07847e-05	CNN3
Stromal4	1.89775e-09	0.349098	0.292	0.186	6.94595e-05	SERPINE2
Stromal_cycling	5.53633e-09	0.281336	0.997	0.959	0.000202635	MT-ATP6
Stromal3	7.61306e-09	0.260812	0.412	0.409	0.000278645	SDC2
Stromal4	1.64909e-08	0.348362	0.525	0.38	0.000603583	TPM1
Stromal4	6.15964e-08	0.277559	0.296	0.195	0.00225449	CRISPLD2
Stromal3	1.67739e-07	0.285434	0.28	0.267	0.00613941	SRSF5
Stromal3	2.53162e-07	0.27647	0.316	0.308	0.009266	SQSTM1
Stromal_cycling	2.87935e-07	0.410141	0.676	0.466	0.0105387	NFKBIA
Stromal3	2.94775e-07	0.268412	0.382	0.379	0.0107891	H1FX
Stromal3	3.85623e-07	0.277422	0.293	0.283	0.0141142	MYDGF
