# Supplementary material for: Impairment of stromal-epithelial regenerative cross-talk in Hirschsprung disease primes for the progression to enterocolitis
Source: Sci Transl Med. Author manuscript; Available in PMC 2025 Nov 10. (PMC7618341; doi:10.1126/scitranslmed.adp4679)
Supplement: data file S5 [file EMS210296-supplement-data_file_S5.xlsx]

## Sheet: Sheet1
Data File S5. Differentially expressed genes along trajectories from Dynamic Time Warping analysis.
gene_short_name	pval	qval
RPL22	7.6835e-31	5.22954e-29
EPHA2	6.17217e-16	2.25414e-14
PLA2G2A	1.15119e-229	1.5801e-226
DDOST	5.92698e-26	3.30927e-24
RAP1GAP	1.9631e-195	2.02089e-192
TCEA3	1.13792e-12	3.25959e-11
ID3	2.78657e-23	1.41223e-21
RPL11	2.25575e-23	1.14674e-21
RSRP1	2.12768e-12	6.01115e-11
STMN1	2.11094e-133	1.28775e-130
SH3BGRL3	4.60898e-25	2.46476e-23
HMGN2	3.12619e-31	2.16351e-29
SFN	1.24282e-36	1.07175e-34
IFI6	1.4964e-55	2.39293e-53
ATP5IF1	1.29744e-15	4.60564e-14
GUCA2B	3.82315e-43	4.31309e-41
GUCA2A	1.78603e-30	1.20564e-28
RPS8	2.17359e-39	2.08147e-37
TSPAN1	5.6655e-38	5.18425e-36
UQCRH	3.43932e-12	9.48896e-11
TMEM59	3.32949e-13	1.01368e-11
TMEM61	2.37419e-29	1.52755e-27
JUN	6.8733e-17	2.6451e-15
L1TD1	8.12664e-53	1.17416e-50
INSL5	3.97689e-15	1.36465e-13
GADD45A	1.65072e-17	6.56739e-16
CLCA1	0	0
RPL5	2.84952e-59	5.04671e-57
KIAA1324	8.01916e-37	6.95177e-35
ATP5PB	1.19442e-18	5.00592e-17
RHOC	8.33701e-16	2.98519e-14
HMGCS2	1.61276e-132	9.40254e-130
REG4	2.93688e-103	1.30739e-100
SELENBP1	1.36768e-39	1.31737e-37
S100A10	3.67031e-89	1.31421e-86
S100A11	1.24084e-17	4.97273e-16
S100A6	3.32974e-77	9.4559e-75
S100A14	1.86885e-35	1.53909e-33
CREB3L4	1.58501e-12	4.49342e-11
RPS27	7.15049e-64	1.41898e-61
CKS1B	4.21724e-19	1.82315e-17
EFNA1	6.67353e-16	2.41052e-14
SSR2	3.35651e-14	1.09043e-12
LMNA	6.5e-27	3.79651e-25
TAGLN2	1.17481e-12	3.35943e-11
ITLN1	0	0
NDUFS2	2.66209e-13	8.11987e-12
HSPA6	4.76127e-58	8.25505e-56
MGST3	2.39998e-61	4.44158e-59
GPA33	1.43348e-13	4.4465e-12
MPC2	3.02374e-36	2.56722e-34
CACYBP	2.30242e-12	6.46052e-11
ELF3	1.31383e-13	4.09075e-12
SNRPE	2.91509e-20	1.34494e-18
PIGR	5.583e-56	9.10472e-54
PROX1	6.27701e-17	2.43267e-15
CENPF	6.4168e-27	3.76125e-25
LEFTY1	7.8248e-64	1.53431e-61
H3F3A	4.56592e-42	4.91538e-40
CAPN9	1.32177e-21	6.36573e-20
RPS7	6.08174e-39	5.72413e-37
ID2	1.59012e-15	5.62036e-14
HPCAL1	2.29112e-29	1.47988e-27
PDIA6	8.30812e-26	4.59205e-24
OST4	5.30922e-26	2.97443e-24
YPEL5	9.36776e-13	2.71171e-11
EPCAM	2.62855e-42	2.84834e-40
RPS27A	1.33451e-47	1.6969e-45
SNRPG	2.34152e-12	6.55904e-11
SUCLG1	5.9349e-30	3.94168e-28
TMSB10	5.98064e-29	3.77422e-27
SH2D6	6.7011e-17	2.58487e-15
FABP1	2.52323e-210	3.19693e-207
COX5B	3.88944e-14	1.25368e-12
RPL31	1.17527e-42	1.30796e-40
IL1R2	7.62318e-16	2.73554e-14
DBI	9.65125e-46	1.17752e-43
PTPN18	4.66685e-21	2.20884e-19
GCG	1.72279e-143	1.23374e-140
CDCA7	6.06642e-57	1.01959e-54
ATP5MC3	2.71749e-44	3.22013e-42
FRZB	1.18636e-47	1.5266e-45
HSPD1	1.09885e-34	8.74357e-33
HSPE1	2.00664e-27	1.19751e-25
EEF1B2	2.71406e-19	1.18892e-17
IDH1	6.71449e-39	6.24827e-37
FN1	1.15354e-32	8.3333e-31
XRCC5	2.47625e-12	6.92467e-11
RPL37A	3.4452e-44	4.05328e-42
IGFBP2	1.18064e-12	3.37024e-11
TMBIM1	4.79762e-17	1.87255e-15
CCL20	1.62385e-71	3.87629e-69
ITM2C	1.01563e-21	4.93467e-20
B3GNT7	4.7699e-18	1.95923e-16
PTMA	4.24128e-37	3.73573e-35
MLPH	7.54854e-21	3.56252e-19
HES6	1.72648e-62	3.2686e-60
ANO7	3.44815e-26	1.9517e-24
BHLHE40	1.08109e-14	3.61188e-13
RPL32	1.8647e-40	1.85021e-38
RPL15	4.9213e-64	9.88521e-62
SLC4A7	1.00311e-12	2.8885e-11
RPSA	1.22486e-53	1.8013e-51
RPL14	1.65323e-24	8.72765e-23
HIGD1A	2.97366e-19	1.29918e-17
RPL29	2.35766e-15	8.26235e-14
TKT	2.99903e-20	1.37448e-18
IL17RB	6.86825e-37	5.98556e-35
ARF4	1.45323e-63	2.78327e-61
SUCLG2	2.82362e-12	7.85606e-11
RPL24	6.10775e-38	5.55805e-36
RETNLB	2.29892e-12	6.46052e-11
FAM162A	9.26144e-33	6.81005e-31
CCDC14	2.52982e-29	1.62135e-27
MUC13	4.14645e-13	1.25314e-11
MGLL	3.35471e-12	9.27104e-11
TM4SF1	6.84975e-33	5.08208e-31
SERP1	1.41253e-16	5.31183e-15
RARRES1	3.38338e-27	2.00459e-25
ARL14	1.48274e-20	6.91848e-19
NDUFB5	8.78329e-14	2.76615e-12
ST6GAL1	5.00774e-13	1.49155e-11
SST	3.88826e-136	2.56174e-133
HES1	3.83539e-54	5.74298e-52
RPL35A	9.41013e-40	9.11731e-38
FGFRL1	4.2211e-13	1.27337e-11
S100P	2.74711e-53	4.00422e-51
RPL9	7.41104e-31	5.06503e-29
FRYL	1.96044e-34	1.545e-32
UGT2A3	7.36933e-16	2.65602e-14
SULT1B1	1.78549e-16	6.66868e-15
CXCL1	1.33931e-47	1.6969e-45
CXCL5	9.95787e-13	2.87243e-11
CXCL3	6.75354e-93	2.58692e-90
CXCL2	2.88681e-74	7.54739e-72
EREG	1.61339e-13	4.94864e-12
ATOH1	4.24429e-81	1.24835e-78
ADH1C	2.76447e-41	2.86375e-39
H2AFZ	3.84779e-16	1.42101e-14
RPL34	1.113e-24	5.91359e-23
OSTC	1.53175e-19	6.83726e-18
MAD2L1	1.70678e-15	6.01979e-14
ANXA5	4.45897e-13	1.34021e-11
RPS3A	7.90916e-33	5.84178e-31
MSMO1	3.12787e-29	1.99686e-27
HMGB2	6.49384e-26	3.61351e-24
CENPU	6.34693e-16	2.30773e-14
ANKRD37	5.45612e-14	1.7484e-12
CMBL	3.01052e-14	9.79966e-13
RPL37	5.62279e-41	5.71685e-39
SELENOP	4.13151e-31	2.84728e-29
HMGCS1	1.1157e-16	4.22454e-15
CCNB1	7.49923e-15	2.52081e-13
BTF3	4.30158e-16	1.58504e-14
NSA2	3.34646e-13	1.01696e-11
CMYA5	4.71689e-15	1.60853e-13
RPS23	2.01149e-30	1.3523e-28
COX7C	1.4203e-14	4.707e-13
PCSK1	6.42706e-13	1.89036e-11
RGMB	1.0589e-12	3.04382e-11
PPIC	4.01263e-22	1.96702e-20
SLC12A2	3.50396e-73	8.7445e-71
UQCRQ	1.43887e-13	4.45481e-12
SKP1	1.17498e-13	3.67233e-12
CYSTM1	1.66951e-29	1.0869e-27
HBEGF	1.0732e-17	4.32193e-16
SPINK1	6.34221e-31	4.35261e-29
SPINK5	6.85416e-117	3.76316e-114
SLC26A2	1.86119e-49	2.49233e-47
CD74	3.52979e-19	1.53808e-17
RPS14	4.02106e-41	4.11372e-39
PTTG1	1.47933e-32	1.06402e-30
HMMR	2.29677e-14	7.53586e-13
NPM1	3.79669e-19	1.64567e-17
DUSP1	1.31189e-28	8.09292e-27
TMED9	5.10159e-15	1.73612e-13
SQSTM1	3.28616e-12	9.09686e-11
RACK1	6.13684e-13	1.81472e-11
EDN1	2.85319e-40	2.79732e-38
NOL7	9.32032e-13	2.70273e-11
DEK	1.46805e-12	4.1762e-11
SOX4	8.24777e-51	1.15126e-48
HIST1H4H	2.67649e-18	1.11324e-16
HLA-A	3.30811e-55	5.23921e-53
TUBB	1.67929e-41	1.76175e-39
IER3	6.36289e-35	5.18828e-33
HLA-C	4.6501e-25	2.4787e-23
HLA-B	8.82074e-26	4.84288e-24
CLIC1	4.38419e-44	5.12142e-42
HSPA1A	1.00101e-70	2.35539e-68
HSPA1B	5.81759e-37	5.09689e-35
SLC44A4	4.81583e-13	1.43698e-11
RPS18	7.06422e-35	5.70367e-33
HMGA1	8.72283e-18	3.5475e-16
RPS10	1.68552e-18	7.02842e-17
SPDEF	2.60589e-74	6.92283e-72
RPL10A	1.18023e-21	5.70076e-20
HSP90AB1	1.18054e-14	3.93616e-13
MEP1A	2.42026e-14	7.90955e-13
GSTA1	4.09929e-14	1.31874e-12
EEF1A1	4.35898e-64	8.86379e-62
COX7A2	8.69232e-16	3.10567e-14
PHIP	4.24401e-17	1.66833e-15
PNRC1	5.76522e-16	2.1102e-14
CD24	3.16979e-23	1.59662e-21
NCOA7	2.44326e-30	1.63589e-28
CENPW	6.40704e-14	2.04913e-12
RPS12	3.43273e-82	1.02801e-79
CITED2	2.46379e-24	1.28829e-22
EZR	1.20213e-43	1.38463e-41
DLL1	1.62901e-35	1.34831e-33
ZFAND2A	3.74027e-19	1.62549e-17
ACTB	1.19505e-46	1.4794e-44
KDELR2	2.81114e-16	1.04285e-14
ARL4A	6.03627e-34	4.60293e-32
TSPAN13	4.87828e-18	1.9938e-16
AGR2	0	0
AGR3	2.68235e-48	3.50643e-46
TOMM7	2.7279e-15	9.53953e-14
CYCS	3.32638e-32	2.35145e-30
HNRNPA2B1	1.07917e-29	7.0817e-28
PSMA2	3.64236e-14	1.17865e-12
PPIA	6.06078e-32	4.24796e-30
IGFBP3	3.76345e-15	1.29682e-13
SEC61G	1.20391e-16	4.53765e-15
CHCHD2	8.49952e-19	3.58963e-17
CLDN3	3.38199e-74	8.70386e-72
CLDN4	2.13766e-86	6.90379e-84
MDH2	4.5667e-13	1.36512e-11
HSPB1	6.07131e-40	5.9172e-38
SRI	3.503e-35	2.87055e-33
AKAP9	1.52794e-28	9.35568e-27
CYP51A1	1.3934e-24	7.37967e-23
HEPACAM2	8.59305e-69	1.93885e-66
MCM7	1.613e-16	6.03811e-15
AC254629.1	1.04326e-13	3.26682e-12
MUC12	7.52414e-86	2.38327e-83
CFTR	9.27244e-36	7.75261e-34
PDIA4	2.07161e-16	7.71981e-15
DEFA6	6.51289e-35	5.28443e-33
DEFA5	1.57112e-98	6.63538e-96
CLDN23	1.60846e-36	1.37269e-34
FDFT1	5.08002e-19	2.18467e-17
CLU	1.07874e-21	5.22587e-20
CEBPD	4.76939e-28	2.89877e-26
RPS20	2.31133e-66	5.0092e-64
ASPH	9.78336e-21	4.60405e-19
RPL7	4.78226e-44	5.54708e-42
CA1	4.92002e-193	4.76692e-190
CA2	1.18908e-299	2.17616e-296
RPL30	2.39865e-38	2.20716e-36
COX6C	2.82251e-12	7.85606e-11
KLF10	1.35645e-15	4.80476e-14
ANXA13	7.62894e-36	6.44391e-34
NDUFB9	6.34107e-13	1.87175e-11
LY6E	1.70775e-23	8.73549e-22
CYC1	2.95212e-20	1.35822e-18
RPL8	3.26202e-20	1.48422e-18
RPS6	2.28318e-47	2.87071e-45
DNAJA1	4.40313e-14	1.41372e-12
SPINK4	0	0
PRSS3	1.22598e-29	8.01312e-28
ALDH1A1	1.71785e-12	4.86163e-11
GOLM1	9.97242e-55	1.50693e-52
GADD45G	4.2647e-13	1.28417e-11
NANS	1.5172e-13	4.67974e-12
TXN	1.4972e-97	6.16508e-95
RPL35	2.22066e-26	1.27444e-24
HSPA5	2.35202e-115	1.13941e-112
RPL12	2.15911e-64	4.44535e-62
ST6GALNAC6	2.47987e-25	1.34361e-23
LCN2	9.40266e-19	3.9609e-17
RPL7A	2.03964e-34	1.59976e-32
AGPAT2	6.80415e-19	2.88843e-17
LCN15	5.34022e-23	2.66542e-21
NPDC1	2.4202e-47	3.01993e-45
LRRC26	1.25492e-94	4.92139e-92
TUBB4B	1.07803e-28	6.70046e-27
NRARP	3.43918e-16	1.27296e-14
ENTPD8	4.47581e-30	2.98466e-28
KLF6	4.15835e-33	3.1275e-31
ATP5F1C	7.95297e-13	2.31847e-11
OTUD1	5.6643e-33	4.24076e-31
CXCL12	1.16778e-17	4.69133e-16
ARID5B	1.94722e-13	5.96147e-12
KCNMA1	5.43832e-45	6.53829e-43
RPS24	2.8853e-37	2.56886e-35
C10orf99	5.82517e-15	1.97015e-13
CDHR1	4.44847e-20	2.01293e-18
ADIRF	1.77042e-19	7.83886e-18
ACTA2	6.84996e-13	2.00401e-11
FFAR4	9.05165e-20	4.07349e-18
PLCE1	1.46955e-13	4.54127e-12
TM9SF3	1.10461e-16	4.19216e-15
AVPI1	2.72921e-32	1.93762e-30
SCD	4.33075e-16	1.59223e-14
NEURL1	9.2156e-24	4.74344e-22
GSTO1	6.86931e-13	2.00611e-11
PRDX3	5.23255e-26	2.95155e-24
BAG3	8.9255e-29	5.56863e-27
FGFR2	5.3176e-15	1.80219e-13
OAT	3.96645e-18	1.63738e-16
MKI67	1.00457e-14	3.36992e-13
IFITM1	2.50383e-17	9.9136e-16
IFITM3	6.84033e-87	2.25334e-84
ANO9	1.86686e-15	6.5703e-14
RPLP2	2.4005e-41	2.50245e-39
MUC2	0	0
MUC5B	2.5968e-14	8.46968e-13
CTSD	1.98381e-19	8.76013e-18
ASCL2	3.56016e-18	1.47706e-16
SLC22A18	2.70291e-26	1.54425e-24
PHLDA2	1.82684e-32	1.30825e-30
HBB	1.21438e-133	7.69307e-131
RPL27A	1.1538e-50	1.58211e-48
ADM	4.24627e-15	1.45406e-13
RPS13	5.77628e-41	5.83688e-39
NUCB2	2.29164e-24	1.20209e-22
CAT	3.47273e-14	1.12597e-12
CD44	7.94462e-39	7.35145e-37
MDK	1.30224e-63	2.52344e-61
MTCH2	1.2183e-15	4.33406e-14
UBE2L6	9.26137e-17	3.53931e-15
ZFP91	2.18301e-12	6.14637e-11
FTH1	3.17499e-95	1.2755e-92
EEF1G	3.3685e-15	1.17052e-13
PRDX5	2.15406e-15	7.56494e-14
MALAT1	1.82406e-83	5.66871e-81
BANF1	3.25274e-12	9.0195e-11
GSTP1	7.46321e-16	2.68399e-14
TBX10	3.7675e-14	1.21676e-12
SPCS2	6.38875e-13	1.88245e-11
RPS3	4.52488e-55	6.96535e-53
B3GNT6	2.00358e-19	8.82378e-18
SYTL2	1.08745e-32	7.89051e-31
CEP126	1.26799e-13	3.95549e-12
SDHD	8.36387e-22	4.07578e-20
NXPE4	2.00801e-43	2.28096e-41
RPS25	2.70953e-26	1.54425e-24
HSPA8	6.50038e-16	2.35832e-14
VSIG2	5.54505e-19	2.37227e-17
CRACR2A	2.16331e-12	6.10136e-11
GAU1	5.60829e-13	1.66141e-11
GALNT8	1.27876e-43	1.46267e-41
CD9	2.47004e-34	1.92815e-32
SCNN1A	3.3916e-55	5.32029e-53
TPI1	2.70743e-34	2.1035e-32
GPRC5A	1.33964e-42	1.47102e-40
MGST1	2.80609e-41	2.88869e-39
LDHB	8.54213e-29	5.34971e-27
ITPR2	9.3585e-27	5.44678e-25
REP15	2.06737e-201	2.43227e-198
FKBP11	2.33857e-14	7.65779e-13
TUBA1B	1.58042e-57	2.68361e-55
TUBA1A	7.45074e-14	2.36457e-12
TUBA1C	5.52701e-13	1.64028e-11
LIMA1	1.41486e-13	4.39701e-12
KRT8	1.29706e-14	4.30724e-13
KRT18	2.03957e-65	4.30689e-63
ATP5MC2	4.36732e-17	1.71272e-15
HNRNPA1	1.38149e-21	6.63399e-20
BLOC1S1	1.59024e-13	4.88671e-12
CD63	2.04198e-24	1.07455e-22
RPS26	6.28286e-42	6.7198e-40
RPL41	9.64202e-28	5.79612e-26
MYL6	6.9116e-26	3.83303e-24
ATP5F1B	9.37338e-18	3.80268e-16
NACA	3.17566e-20	1.44893e-18
CPM	3.32232e-29	2.11281e-27
PHLDA1	3.48806e-12	9.60734e-11
NAP1L1	1.09675e-19	4.90886e-18
HSP90B1	5.36073e-83	1.63512e-80
CKAP4	3.05258e-15	1.06523e-13
RPL6	4.8998e-17	1.90791e-15
PEBP1	1.12358e-15	4.00572e-14
RPLP0	6.16595e-39	5.77042e-37
COX6A1	2.7395e-33	2.06983e-31
MLXIP	1.01023e-13	3.16943e-12
TMED2	5.71125e-19	2.43704e-17
UBC	7.39884e-51	1.04159e-48
RPL21	7.17609e-72	1.76414e-69
HMGB1	1.19528e-56	1.98863e-54
HSPH1	7.90775e-30	5.23086e-28
TPT1	3.00415e-20	1.37448e-18
OLFM4	6.23849e-154	5.13771e-151
KLF5	4.20347e-54	6.23742e-52
COMMD6	1.83453e-14	6.06758e-13
MCF2L	9.40693e-18	3.80692e-16
HNRNPC	3.89932e-13	1.18062e-11
SPTSSA	2.65808e-24	1.38548e-22
NFKBIA	1.13039e-91	4.13748e-89
RPS29	1.16226e-50	1.58211e-48
AL627171.2	1.32126e-25	7.20611e-24
ARF6	5.25758e-15	1.78552e-13
CDKN3	4.5489e-13	1.36227e-11
LGALS3	1.28788e-113	6.06075e-111
GPX2	1.29052e-36	1.10709e-34
ZFP36L1	4.32512e-15	1.47799e-13
TMED10	1.5764e-13	4.85325e-12
FOS	2.37539e-31	1.65084e-29
ERG28	9.64386e-13	2.78674e-11
CALM1	6.46838e-33	4.82085e-31
CHGA	1.25174e-42	1.38372e-40
IFI27	7.33625e-42	7.79583e-40
SERPINA1	4.33291e-101	1.87809e-98
HSP90AA1	3.49279e-87	1.19854e-84
AMN	1.12077e-16	4.234e-15
CKB	2.77381e-34	2.14495e-32
SIVA1	7.28937e-34	5.53287e-32
CRIP1	1.39397e-61	2.6091e-59
IGHM	4.31924e-18	1.77855e-16
RHOV	1.33459e-12	3.80312e-11
OIP5	6.48723e-13	1.90465e-11
NUSAP1	1.15494e-18	4.8528e-17
PDIA3	4.3918e-66	9.39445e-64
SERF2	4.65304e-17	1.82043e-15
B2M	1.20357e-46	1.4794e-44
C15orf48	1.29133e-145	9.66795e-143
CCNB2	1.01163e-17	4.08398e-16
ANXA2	2.98531e-67	6.55615e-65
TPM1	1.05058e-32	7.69068e-31
PPIB	1.54481e-28	9.42389e-27
PCLAF	3.70923e-21	1.76575e-19
RPL4	1.51157e-22	7.49912e-21
CALML4	1.72594e-19	7.66254e-18
RPLP1	9.69954e-51	1.34253e-48
COX5A	2.65564e-12	7.41373e-11
TSPAN3	3.73412e-24	1.93411e-22
RPS17	1.77311e-37	1.60466e-35
ANPEP	6.0482e-43	6.77686e-41
FAM174B	9.13714e-17	3.49995e-15
SELENOS	6.27464e-16	2.28649e-14
HBA2	1.39643e-190	1.27781e-187
HBA1	1.82704e-116	9.70746e-114
TPSG1	3.315e-37	2.93555e-35
RPS2	1.18093e-59	2.11425e-57
RAB26	1.11227e-30	7.53917e-29
TNFRSF12A	5.25041e-13	1.561e-11
IL32	8.51584e-35	6.84216e-33
EMP2	3.72434e-13	1.12972e-11
RPS15A	1.66253e-48	2.19068e-46
UQCRC2	9.41692e-14	2.96004e-12
CHP2	3.08361e-23	1.55798e-21
SULT1A1	7.12473e-14	2.27425e-12
ZG16	0	0
PYCARD	7.0992e-19	3.00594e-17
MT2A	2.24894e-40	2.2181e-38
MT1E	3.30013e-26	1.87436e-24
MT1M	8.88418e-35	7.10346e-33
MT1G	7.3375e-199	8.05707e-196
MT1H	1.43151e-71	3.46742e-69
MT1X	7.66959e-80	2.21624e-77
HERPUD1	6.73777e-51	9.56706e-49
CA7	8.78381e-58	1.50706e-55
RRAD	9.44477e-17	3.59733e-15
CES2	2.45936e-65	5.12761e-63
HSD11B2	4.49506e-13	1.3486e-11
NPIPB15	9.4569e-17	3.59733e-15
GSE1	1.9647e-14	6.47212e-13
MAP1LC3B	1.03654e-26	6.01159e-25
RPL13	2.07846e-37	1.86056e-35
ATP2A3	3.53829e-15	1.22693e-13
PFN1	4.82664e-27	2.84945e-25
XAF1	6.97733e-28	4.22513e-26
ACADVL	8.72862e-14	2.7542e-12
CLDN7	3.59705e-18	1.48862e-16
RPL26	5.99622e-41	6.02218e-39
UBB	2.83391e-17	1.11936e-15
SNHG29	1.0076e-23	5.17017e-22
RASD1	5.94258e-27	3.49572e-25
RPL23A	9.7582e-55	1.48822e-52
CCL15	8.03056e-13	2.33695e-11
DHRS11	1.07449e-20	5.02784e-19
RPL23	2.59796e-39	2.47347e-37
RPL19	1.93381e-32	1.37887e-30
TOP2A	1.16965e-28	7.24261e-27
KRT20	8.16453e-17	3.13468e-15
KRT19	6.06709e-87	2.03941e-84
EIF1	3.66225e-29	2.32003e-27
RPL27	1.88448e-37	1.69613e-35
PYY	4.56736e-242	6.83901e-239
GRN	7.28861e-14	2.32206e-12
KPNB1	7.3841e-14	2.34794e-12
PRAC1	1.27087e-56	2.09324e-54
LUC7L3	1.00288e-20	4.70609e-19
NME2	8.71357e-14	2.7542e-12
CA4	1.65064e-17	6.56739e-16
SNHG25	2.20815e-13	6.74776e-12
RPL38	1.82348e-29	1.18246e-27
HID1	1.58146e-31	1.10374e-29
MYO15B	3.55414e-15	1.22984e-13
H3F3B	4.89483e-19	2.11054e-17
ST6GALNAC1	4.81394e-116	2.47782e-113
SOCS3	7.16285e-41	7.15026e-39
RNF213	4.59797e-16	1.68671e-14
ACTG1	1.05538e-29	6.95325e-28
MYL12B	6.56088e-17	2.53672e-15
ATP5F1A	3.46232e-22	1.70232e-20
RPL17	5.97111e-34	4.57443e-32
ATP8B1	1.94961e-14	6.43527e-13
NEDD4L	8.50798e-45	1.01547e-42
PMAIP1	5.80587e-24	2.99776e-22
MISP	6.63755e-16	2.40279e-14
RPS15	5.25417e-26	2.95363e-24
MYDGF	1.81117e-22	8.95851e-21
RPL36	3.57334e-45	4.32769e-43
TNFSF9	2.3252e-21	1.11332e-19
INSR	3.12188e-15	1.08712e-13
RPS28	4.51295e-34	3.47349e-32
BEST2	1.17829e-41	1.24408e-39
JUNB	1.37005e-35	1.1397e-33
CALR	1.35718e-17	5.42575e-16
IER2	8.48395e-18	3.45889e-16
DNAJB1	2.87639e-49	3.82073e-47
TPM4	2.38651e-19	1.04822e-17
RPL18A	5.98706e-50	8.08302e-48
GDF15	5.28241e-61	9.66741e-59
UBA52	4.12371e-32	2.90264e-30
UQCRFS1	3.33148e-23	1.67295e-21
FXYD3	1.54232e-25	8.38403e-24
COX6B1	2.17912e-14	7.16414e-13
SPINT2	2.12731e-16	7.90945e-15
C19orf33	2.09781e-20	9.70591e-19
LGALS4	6.2046e-15	2.09418e-13
ECH1	6.28801e-19	2.67622e-17
ZFP36	1.76422e-23	8.99643e-22
RPS16	2.95146e-25	1.59389e-23
FCGBP	0	0
RPS19	4.90078e-60	8.87041e-58
CD177	3.38053e-20	1.5339e-18
ETHE1	1.65289e-20	7.6906e-19
PLAUR	8.37357e-20	3.77866e-18
ZNF296	2.83373e-22	1.39744e-20
SNRPD2	3.51987e-17	1.38698e-15
RPL18	3.16718e-25	1.70479e-23
PPP1R15A	3.61877e-25	1.94152e-23
FTL	1.05022e-19	4.71341e-18
RPL13A	9.09154e-36	7.64014e-34
RPS11	1.36747e-42	1.49163e-40
KLK1	7.7256e-28	4.66111e-26
RPS9	4.49347e-21	2.13291e-19
RPL28	8.46425e-14	2.68105e-12
RPS5	3.83758e-15	1.3196e-13
SDCBP2	1.07524e-25	5.88381e-24
BMP2	4.79916e-18	1.96634e-16
LINC00261	7.09864e-48	9.20643e-46
CST3	1.44305e-34	1.14271e-32
ID1	5.14703e-19	2.20773e-17
CHMP4B	6.7484e-13	1.97781e-11
PI3	3.08057e-24	1.60063e-22
SLPI	1.07677e-32	7.84756e-31
WFDC2	6.20356e-273	1.02179e-269
UBE2C	5.24629e-22	2.56414e-20
BCAS1	1.27542e-14	4.24392e-13
PCK1	1.82727e-26	1.05603e-24
RPS21	1.60688e-52	2.30146e-50
CLDN8	3.21835e-21	1.5365e-19
ETS2	6.77548e-15	2.28219e-13
B3GALT5-AS1	5.64514e-17	2.19295e-15
MX1	3.74185e-15	1.29207e-13
TFF3	0	0
TFF1	2.24221e-58	3.92888e-56
SDF2L1	1.52942e-12	4.34329e-11
IGLC1	9.64542e-76	2.64783e-73
IGLC2	1.07206e-22	5.33471e-21
MIF	2.03332e-26	1.17101e-24
SELENOM	3.56659e-55	5.54201e-53
LGALS2	1.26008e-70	2.92321e-68
MAFF	2.18172e-17	8.65907e-16
RPL3	6.21281e-29	3.90577e-27
CENPM	3.02053e-12	8.38975e-11
TSPO	1.00884e-14	3.37736e-13
SLC25A6	1.22917e-18	5.13849e-17
CD99	1.80734e-27	1.0825e-25
TMSB4X	1.1763e-73	2.98076e-71
SAT1	8.81855e-26	4.84288e-24
MAOA	4.87169e-23	2.43895e-21
RBM3	1.43769e-16	5.39412e-15
NONO	1.08736e-12	3.12019e-11
OGT	9.07423e-13	2.63601e-11
RPS4X	1.56179e-19	6.9525e-18
RPL36A	4.60101e-69	1.05254e-66
IL13RA1	1.5122e-28	9.29385e-27
SLC25A5	2.09208e-20	9.70591e-19
RPL39	3.79102e-39	3.58861e-37
RPL10	3.35502e-27	1.99497e-25
MT-ND1	2.072e-67	4.61188e-65
MT-ND2	8.51947e-77	2.37837e-74
MT-CO1	6.56891e-141	4.50819e-138
MT-CO2	2.61208e-87	9.15395e-85
MT-ATP6	8.34961e-56	1.3483e-53
MT-CO3	3.69537e-150	2.8984e-147
MT-ND3	1.65548e-132	9.40254e-130
MT-ND4L	4.89875e-92	1.8338e-89
MT-ND4	1.59294e-74	4.3012e-72
MT-ND5	4.26057e-105	1.94933e-102
MT-CYB	1.09863e-115	5.48351e-113
HBG2	2.53689e-154	2.19922e-151
