# Supplementary material for: Impairment of stromal-epithelial regenerative cross-talk in Hirschsprung disease primes for the progression to enterocolitis
Source: Sci Transl Med. Author manuscript; Available in PMC 2025 Nov 10. (PMC7618341; doi:10.1126/scitranslmed.adp4679)
Supplement: data file S6 [file EMS210296-supplement-data_file_S6.xlsx]

## Sheet: Sheet1
Table S6. Drugs targeting stromal 4 from drug2cell analysis
Chemical Name	p_val	avg_log2FC	pct.1	pct.2	p_val_adj
CHEMBL101-PHENYLBUTAZONE	5.87372e-190	0.62466	0.9	0.461	1.40734e-186
CHEMBL521-IBUPROFEN	7.54082e-183	0.810794	0.907	0.484	1.80678e-179
CHEMBL1200806-NAPROXEN SODIUM	7.54082e-183	0.810794	0.907	0.484	1.80678e-179
CHEMBL23588-FLUFENAMIC ACID	9.76716e-169	0.582214	0.907	0.501	2.34021e-165
CHEMBL349803-PIRETANIDE	1.66099e-164	0.77493	0.911	0.524	3.97973e-161
CHEMBL61-PODOFILOX	9.21131e-164	0.478804	0.906	0.505	2.20703e-160
CHEMBL1405-ESTRONE	3.5349e-157	0.524437	0.918	0.543	8.46962e-154
CHEMBL501867-VINCRISTINE SULFATE	5.43815e-146	0.350215	0.993	0.878	1.30298e-142
CHEMBL1170-TESTOSTERONE PROPIONATE	7.8552e-136	0.402246	0.9	0.53	1.88211e-132
CHEMBL90555-VINCRISTINE	1.16417e-132	0.325812	0.987	0.874	2.78935e-129
CHEMBL428647-PACLITAXEL	7.14645e-132	0.316179	0.987	0.869	1.71229e-128
CHEMBL1766-DESOXIMETASONE	3.87996e-126	0.768983	0.936	0.63	9.29639e-123
CHEMBL1451-TRIAMCINOLONE	2.29372e-114	0.517751	0.924	0.613	5.49575e-111
CHEMBL325041-BORTEZOMIB	3.89237e-109	0.271166	0.995	0.98	9.32612e-106
CHEMBL4297841-TISOTUMAB VEDOTIN	9.62481e-102	0.339292	0.967	0.848	2.30611e-98
CHEMBL451887-CARFILZOMIB	4.31288e-96	0.260571	0.995	0.979	1.03337e-92
CHEMBL2141296-IXAZOMIB	7.07815e-96	0.267393	0.995	0.979	1.69593e-92
CHEMBL3545432-IXAZOMIB CITRATE	7.07815e-96	0.267393	0.995	0.979	1.69593e-92
CHEMBL2108709-COLLAGENASE CLOSTRIDIUM HISTOLYTICUM	1.52883e-88	0.406746	0.998	0.889	3.66308e-85
CHEMBL3545252-DOCETAXEL	7.32055e-81	0.265621	0.956	0.823	1.754e-77
CHEMBL538943-VINORELBINE TARTRATE	7.32055e-81	0.265621	0.956	0.823	1.754e-77
CHEMBL1742994-BRENTUXIMAB VEDOTIN	1.22281e-80	0.265498	0.956	0.822	2.92985e-77
CHEMBL1201748-CABAZITAXEL	2.05924e-80	0.283262	0.956	0.822	4.93393e-77
CHEMBL1201752-IXABEPILONE	2.05924e-80	0.283262	0.956	0.822	4.93393e-77
CHEMBL2110725-VINFLUNINE	2.05924e-80	0.283262	0.956	0.822	4.93393e-77
CHEMBL1683544-ERIBULIN MESYLATE	2.05924e-80	0.283262	0.956	0.822	4.93393e-77
CHEMBL4298209-BELANTAMAB MAFODOTIN	2.46992e-80	0.264991	0.956	0.822	5.91792e-77
CHEMBL3301589-ENFORTUMAB VEDOTIN	2.93285e-80	0.264875	0.956	0.822	7.02712e-77
CHEMBL3301582-POLATUZUMAB VEDOTIN	1.7721e-79	0.263871	0.956	0.824	4.24595e-76
CHEMBL1743082-TRASTUZUMAB EMTANSINE	3.17479e-77	0.264968	0.96	0.833	7.60679e-74
CHEMBL2095222-OCRIPLASMIN	3.13091e-75	0.315804	1	0.949	7.50166e-72
CHEMBL1440-TETRACYCLINE	9.51288e-25	0.283593	0.935	0.843	2.27929e-21
